# Supplementary material for: Climate and the Individual: Inter-Annual Variation in the Autumnal Activity of the European Badger (Meles meles)
Source: PLoS One. 2014 Jan 17;9(1):e83156. doi: 10.1371/journal.pone.0083156 (PMC3894934; doi:10.1371/journal.pone.0083156)
Supplement: Table S1 — Perceived hourly activity. Hourly activity (in minutes) for four collared badgers over the study period in (A) 2010 and (B) 2012. For queries on finer-scale data please contact the corresponding author. (XLSX) [file pone.0083156.s002.xlsx]

## Sheet: Autumn 2010
Date/Time	N30	N31	N33	N34
2010-09-28	60	60	40	30
2010-09-28 01:00:00	60	30	30	60
2010-09-28 01:59:59	10	30	60	50
2010-09-28 02:59:59	50	20	60	60
2010-09-28 03:59:59	50	60	60	60
2010-09-28 04:59:59	0	40	20	10
2010-09-28 05:59:59	0	0	0	0
2010-09-28 06:59:59	0	0	0	0
2010-09-28 07:59:59	0	0	0	0
2010-09-28 08:59:59	0	0	0	0
2010-09-28 09:59:59	0	0	0	0
2010-09-28 10:59:59	0	0	0	0
2010-09-28 11:59:59	0	0	0	0
2010-09-28 12:59:59	0	0	0	0
2010-09-28 13:59:59	0	0	0	0
2010-09-28 14:59:59	0	0	0	0
2010-09-28 15:59:59	0	0	0	0
2010-09-28 16:59:59	10	10	20	30
2010-09-28 17:59:59	60	60	60	60
2010-09-28 18:59:59	60	60	60	60
2010-09-28 19:59:59	60	60	60	60
2010-09-28 20:59:59	60	30	60	60
2010-09-28 21:59:59	50	40	60	60
2010-09-28 22:59:59	60	0	60	20
2010-09-28 23:59:59	60	50	60	0
2010-09-29 00:59:59	60	60	60	60
2010-09-29 01:59:59	60	60	60	60
2010-09-29 02:59:59	60	50	60	60
2010-09-29 03:59:59	40	60	60	50
2010-09-29 04:59:59	0	10	30	0
2010-09-29 05:59:59	0	0	0	0
2010-09-29 06:59:59	0	0	0	10
2010-09-29 07:59:59	0	0	0	0
2010-09-29 08:59:59	0	0	0	0
2010-09-29 09:59:59	0	0	0	0
2010-09-29 10:59:59	0	0	0	0
2010-09-29 11:59:59	0	0	0	0
2010-09-29 12:59:59	0	0	0	0
2010-09-29 13:59:59	0	0	0	0
2010-09-29 14:59:59	0	0	0	0
2010-09-29 15:59:59	0	0	0	0
2010-09-29 16:59:59	10	10	20	10
2010-09-29 17:59:59	60	60	60	60
2010-09-29 18:59:59	60	60	60	60
2010-09-29 19:59:59	60	50	60	60
2010-09-29 20:59:59	0	30	60	60
2010-09-29 21:59:59	50	60	50	20
2010-09-29 22:59:59	60	50	20	50
2010-09-29 23:59:59	60	40	60	60
2010-09-30 00:59:59	0	20	60	60
2010-09-30 01:59:59	40	60	60	60
2010-09-30 02:59:59	60	60	60	60
2010-09-30 03:59:59	60	60	60	60
2010-09-30 04:59:59	20	30	20	30
2010-09-30 05:59:59	0	0	0	0
2010-09-30 06:59:59	0	0	0	0
2010-09-30 07:59:59	0	0	0	0
2010-09-30 08:59:59	0	0	0	0
2010-09-30 09:59:59	0	0	0	0
2010-09-30 10:59:59	0	0	0	0
2010-09-30 11:59:59	0	0	0	0
2010-09-30 12:59:59	0	0	0	0
2010-09-30 13:59:59	0	0	0	0
2010-09-30 14:59:59	0	0	0	0
2010-09-30 15:59:59	0	0	0	0
2010-09-30 16:59:59	30	30	40	30
2010-09-30 17:59:59	60	60	60	60
2010-09-30 18:59:59	60	60	60	60
2010-09-30 19:59:59	60	50	60	60
2010-09-30 20:59:59	60	60	60	60
2010-09-30 21:59:59	60	60	60	60
2010-09-30 22:59:59	60	30	60	60
2010-09-30 23:59:59	60	60	60	30
2010-10-01 00:59:59	60	60	60	60
2010-10-01 01:59:59	60	60	60	60
2010-10-01 02:59:59	60	60	60	60
2010-10-01 03:59:59	60	60	60	60
2010-10-01 04:59:59	40	30	30	40
2010-10-01 05:59:59	0	0	0	0
2010-10-01 06:59:59	0	0	0	0
2010-10-01 07:59:59	0	0	0	0
2010-10-01 08:59:59	0	0	0	0
2010-10-01 09:59:59	0	0	0	0
2010-10-01 10:59:59	0	0	0	0
2010-10-01 11:59:59	0	0	0	0
2010-10-01 12:59:59	0	0	0	0
2010-10-01 13:59:59	0	0	0	0
2010-10-01 14:59:59	0	0	0	0
2010-10-01 15:59:59	0	0	0	0
2010-10-01 16:59:59	30	20	20	30
2010-10-01 17:59:59	60	60	60	60
2010-10-01 18:59:59	60	60	60	60
2010-10-01 19:59:59	60	30	60	60
2010-10-01 20:59:59	40	60	60	60
2010-10-01 21:59:59	30	60	60	60
2010-10-01 22:59:59	60	60	60	60
2010-10-01 23:59:59	60	20	60	60
2010-10-02 00:59:59	60	50	50	40
2010-10-02 01:59:59	60	60	50	40
2010-10-02 02:59:59	60	60	60	60
2010-10-02 03:59:59	60	60	60	60
2010-10-02 04:59:59	20	40	30	40
2010-10-02 05:59:59	0	0	0	0
2010-10-02 06:59:59	0	0	0	0
2010-10-02 07:59:59	0	0	0	0
2010-10-02 08:59:59	0	0	0	0
2010-10-02 09:59:59	0	0	0	0
2010-10-02 10:59:59	0	0	0	0
2010-10-02 11:59:59	0	0	0	0
2010-10-02 12:59:59	0	0	0	0
2010-10-02 13:59:59	0	0	0	0
2010-10-02 14:59:59	0	0	0	0
2010-10-02 15:59:59	0	0	0	0
2010-10-02 16:59:59	40	30	30	20
2010-10-02 17:59:59	60	60	60	60
2010-10-02 18:59:59	60	60	60	60
2010-10-02 19:59:59	60	40	60	60
2010-10-02 20:59:59	60	40	60	60
2010-10-02 21:59:59	60	60	60	60
2010-10-02 22:59:59	60	60	60	60
2010-10-02 23:59:59	60	30	60	60
2010-10-03 00:59:59	60	60	60	60
2010-10-03 01:59:59	60	60	60	60
2010-10-03 02:59:59	60	60	60	60
2010-10-03 03:59:59	30	60	30	60
2010-10-03 04:59:59	40	40	40	30
2010-10-03 05:59:59	0	0	0	0
2010-10-03 06:59:59	0	0	0	0
2010-10-03 07:59:59	0	0	10	0
2010-10-03 08:59:59	0	0	0	0
2010-10-03 09:59:59	0	0	0	0
2010-10-03 10:59:59	0	0	0	0
2010-10-03 11:59:59	0	0	0	0
2010-10-03 12:59:59	0	0	0	0
2010-10-03 13:59:59	0	0	0	0
2010-10-03 14:59:59	0	0	0	0
2010-10-03 15:59:59	0	0	0	0
2010-10-03 16:59:59	10	10	10	0
2010-10-03 17:59:59	60	60	60	60
2010-10-03 18:59:59	60	60	60	60
2010-10-03 19:59:59	60	60	60	60
2010-10-03 20:59:59	60	60	60	60
2010-10-03 21:59:59	60	60	60	60
2010-10-03 22:59:59	60	50	60	60
2010-10-03 23:59:59	60	60	60	60
2010-10-04 00:59:59	60	60	60	60
2010-10-04 01:59:59	60	60	60	60
2010-10-04 02:59:59	60	60	60	60
2010-10-04 03:59:59	60	60	60	60
2010-10-04 04:59:59	20	30	30	40
2010-10-04 05:59:59	0	0	0	0
2010-10-04 06:59:59	0	0	0	0
2010-10-04 07:59:59	0	0	0	0
2010-10-04 08:59:59	0	0	0	0
2010-10-04 09:59:59	0	0	0	0
2010-10-04 10:59:59	0	0	0	0
2010-10-04 11:59:59	0	0	0	0
2010-10-04 12:59:59	0	0	0	0
2010-10-04 13:59:59	0	0	0	0
2010-10-04 14:59:59	0	0	0	0
2010-10-04 15:59:59	0	0	0	0
2010-10-04 16:59:59	20	10	20	10
2010-10-04 17:59:59	60	60	60	60
2010-10-04 18:59:59	60	60	60	60
2010-10-04 19:59:59	60	50	60	60
2010-10-04 20:59:59	60	10	60	60
2010-10-04 21:59:59	60	60	60	60
2010-10-04 22:59:59	60	60	60	60
2010-10-04 23:59:59	60	30	60	60
2010-10-05 00:59:59	60	60	60	60
2010-10-05 01:59:59	60	60	60	60
2010-10-05 02:59:59	60	60	60	60
2010-10-05 03:59:59	60	60	60	60
2010-10-05 04:59:59	50	50	40	60
2010-10-05 05:59:59	0	0	0	0
2010-10-05 06:59:59	0	0	0	0
2010-10-05 07:59:59	0	0	0	0
2010-10-05 08:59:59	0	0	0	0
2010-10-05 09:59:59	0	0	0	0
2010-10-05 10:59:59	0	0	0	0
2010-10-05 11:59:59	0	0	0	0
2010-10-05 12:59:59	0	0	0	0
2010-10-05 13:59:59	0	0	0	0
2010-10-05 14:59:59	0	0	0	0
2010-10-05 15:59:59	0	0	0	0
2010-10-05 16:59:59	10	10	40	30
2010-10-05 17:59:59	60	60	60	60
2010-10-05 18:59:59	60	60	60	60
2010-10-05 19:59:59	60	50	60	60
2010-10-05 20:59:59	60	10	60	60
2010-10-05 21:59:59	60	60	60	60
2010-10-05 22:59:59	60	60	60	60
2010-10-05 23:59:59	60	60	60	30
2010-10-06 00:59:59	60	20	40	60
2010-10-06 01:59:59	60	60	60	60
2010-10-06 02:59:59	60	60	60	60
2010-10-06 03:59:59	60	60	60	60
2010-10-06 04:59:59	60	50	50	60
2010-10-06 05:59:59	0	0	0	0
2010-10-06 06:59:59	0	0	0	0
2010-10-06 07:59:59	0	0	0	0
2010-10-06 08:59:58	0	0	0	0
2010-10-06 09:59:58	0	0	0	0
2010-10-06 10:59:58	0	0	0	0
2010-10-06 11:59:58	0	0	0	0
2010-10-06 12:59:58	0	0	0	0
2010-10-06 13:59:58	0	0	0	0
2010-10-06 14:59:58	0	0	0	0
2010-10-06 15:59:58	0	10	0	0
2010-10-06 16:59:58	30	10	30	10
2010-10-06 17:59:58	60	60	60	60
2010-10-06 18:59:58	60	60	60	60
2010-10-06 19:59:58	60	50	60	60
2010-10-06 20:59:58	60	60	60	60
2010-10-06 21:59:58	60	60	60	60
2010-10-06 22:59:58	60	60	50	60
2010-10-06 23:59:58	60	60	30	60
2010-10-07 00:59:58	60	30	60	60
2010-10-07 01:59:58	60	60	60	60
2010-10-07 02:59:58	60	60	60	60
2010-10-07 03:59:58	60	60	60	60
2010-10-07 04:59:58	20	40	20	50
2010-10-07 05:59:58	0	0	0	0
2010-10-07 06:59:58	0	0	0	0
2010-10-07 07:59:58	0	0	0	0
2010-10-07 08:59:58	0	0	0	0
2010-10-07 09:59:58	0	0	0	0
2010-10-07 10:59:58	0	0	0	0
2010-10-07 11:59:58	0	0	0	0
2010-10-07 12:59:58	0	0	0	0
2010-10-07 13:59:58	0	0	0	0
2010-10-07 14:59:58	0	0	0	0
2010-10-07 15:59:58	0	0	0	0
2010-10-07 16:59:58	20	10	20	20
2010-10-07 17:59:58	60	60	60	60
2010-10-07 18:59:58	60	60	60	60
2010-10-07 19:59:58	60	60	60	60
2010-10-07 20:59:58	60	60	60	60
2010-10-07 21:59:58	60	60	60	60
2010-10-07 22:59:58	60	60	60	60
2010-10-07 23:59:58	60	60	60	60
2010-10-08 00:59:58	60	60	40	30
2010-10-08 01:59:58	60	50	60	60
2010-10-08 02:59:58	60	60	60	60
2010-10-08 03:59:58	60	60	60	60
2010-10-08 04:59:58	40	50	40	50
2010-10-08 05:59:58	0	0	0	0
2010-10-08 06:59:58	0	0	0	0
2010-10-08 07:59:58	0	0	0	0
2010-10-08 08:59:58	0	0	0	0
2010-10-08 09:59:58	0	0	0	0
2010-10-08 10:59:58	0	0	0	0
2010-10-08 11:59:58	0	0	0	0
2010-10-08 12:59:58	0	10	0	0
2010-10-08 13:59:58	0	0	0	0
2010-10-08 14:59:58	0	0	0	0
2010-10-08 15:59:58	0	0	0	0
2010-10-08 16:59:58	40	20	20	20
2010-10-08 17:59:58	60	60	60	60
2010-10-08 18:59:58	60	60	60	60
2010-10-08 19:59:58	60	60	60	60
2010-10-08 20:59:58	60	60	20	60
2010-10-08 21:59:58	60	50	60	60
2010-10-08 22:59:58	60	40	60	60
2010-10-08 23:59:58	60	60	10	20
2010-10-09 00:59:58	60	60	60	60
2010-10-09 01:59:58	60	60	60	60
2010-10-09 02:59:58	60	60	60	60
2010-10-09 03:59:58	60	60	60	60
2010-10-09 04:59:58	40	30	40	40
2010-10-09 05:59:58	0	0	0	0
2010-10-09 06:59:58	0	0	0	0
2010-10-09 07:59:58	0	0	0	0
2010-10-09 08:59:58	0	0	0	0
2010-10-09 09:59:58	0	0	0	0
2010-10-09 10:59:58	0	0	0	0
2010-10-09 11:59:58	0	0	0	0
2010-10-09 12:59:58	0	0	0	0
2010-10-09 13:59:58	0	0	0	0
2010-10-09 14:59:58	0	0	0	0
2010-10-09 15:59:58	0	0	0	0
2010-10-09 16:59:58	30	40	20	40
2010-10-09 17:59:58	60	60	60	60
2010-10-09 18:59:58	60	60	60	60
2010-10-09 19:59:58	60	60	60	60
2010-10-09 20:59:58	60	60	60	60
2010-10-09 21:59:58	60	60	60	60
2010-10-09 22:59:58	60	60	60	60
2010-10-09 23:59:58	60	60	60	60
2010-10-10 00:59:58	60	60	60	60
2010-10-10 01:59:58	60	60	60	60
2010-10-10 02:59:58	60	60	60	60
2010-10-10 03:59:58	60	60	60	60
2010-10-10 04:59:58	60	50	40	50
2010-10-10 05:59:58	0	10	0	0
2010-10-10 06:59:58	0	0	0	0
2010-10-10 07:59:58	0	0	0	0
2010-10-10 08:59:58	0	0	0	0
2010-10-10 09:59:58	0	0	10	0
2010-10-10 10:59:58	0	0	0	0
2010-10-10 11:59:58	0	0	0	0
2010-10-10 12:59:58	0	0	0	0
2010-10-10 13:59:58	0	0	0	0
2010-10-10 14:59:58	0	0	0	0
2010-10-10 15:59:58	0	0	0	0
2010-10-10 16:59:58	20	20	20	20
2010-10-10 17:59:58	50	60	60	50
2010-10-10 18:59:58	60	60	60	60
2010-10-10 19:59:58	60	60	60	60
2010-10-10 20:59:58	60	60	60	60
2010-10-10 21:59:58	60	60	60	60
2010-10-10 22:59:58	60	60	60	60
2010-10-10 23:59:58	60	60	60	40
2010-10-11 00:59:58	60	60	60	40
2010-10-11 01:59:58	60	60	60	60
2010-10-11 02:59:58	60	60	60	60
2010-10-11 03:59:58	60	60	60	60
2010-10-11 04:59:58	20	30	40	50
2010-10-11 05:59:58	0	0	0	0
2010-10-11 06:59:58	0	0	0	0
2010-10-11 07:59:58	0	0	0	0
2010-10-11 08:59:58	0	0	0	0
2010-10-11 09:59:58	0	10	0	0
2010-10-11 10:59:58	0	0	0	0
2010-10-11 11:59:58	0	0	0	0
2010-10-11 12:59:58	0	0	0	0
2010-10-11 13:59:58	0	0	0	0
2010-10-11 14:59:58	0	0	0	0
2010-10-11 15:59:58	0	0	0	0
2010-10-11 16:59:58	0	10	10	40
2010-10-11 17:59:58	20	60	30	60
2010-10-11 18:59:58	10	60	60	60
2010-10-11 19:59:58	60	60	60	60
2010-10-11 20:59:58	60	60	60	60
2010-10-11 21:59:58	60	60	60	60
2010-10-11 22:59:58	60	60	60	60
2010-10-11 23:59:58	60	60	60	60
2010-10-12 00:59:58	60	60	60	30
2010-10-12 01:59:58	60	60	60	10
2010-10-12 02:59:58	60	60	60	60
2010-10-12 03:59:58	0	60	60	60
2010-10-12 04:59:58	0	50	50	50
2010-10-12 05:59:58	0	10	0	0
2010-10-12 06:59:58	0	0	0	0
2010-10-12 07:59:58	0	0	0	0
2010-10-12 08:59:58	0	0	0	0
2010-10-12 09:59:58	0	0	0	0
2010-10-12 10:59:58	0	0	0	0
2010-10-12 11:59:58	0	0	0	0
2010-10-12 12:59:58	0	0	0	0
2010-10-12 13:59:58	0	0	0	0
2010-10-12 14:59:58	0	0	0	0
2010-10-12 15:59:58	0	0	0	0
2010-10-12 16:59:58	20	20	0	10
2010-10-12 17:59:58	60	60	60	60
2010-10-12 18:59:58	60	60	60	60
2010-10-12 19:59:58	60	60	60	60
2010-10-12 20:59:58	60	60	60	60
2010-10-12 21:59:58	60	60	60	60
2010-10-12 22:59:58	60	60	60	60
2010-10-12 23:59:58	60	60	60	60
2010-10-13 00:59:58	60	20	40	60
2010-10-13 01:59:58	60	60	40	60
2010-10-13 02:59:58	60	60	60	60
2010-10-13 03:59:58	60	60	60	60
2010-10-13 04:59:58	30	60	40	40
2010-10-13 05:59:58	0	10	0	0
2010-10-13 06:59:58	0	0	0	0
2010-10-13 07:59:58	0	0	0	0
2010-10-13 08:59:58	0	0	0	0
2010-10-13 09:59:58	0	0	0	0
2010-10-13 10:59:58	0	0	0	0
2010-10-13 11:59:58	0	0	0	0
2010-10-13 12:59:58	0	0	0	0
2010-10-13 13:59:58	0	0	0	0
2010-10-13 14:59:58	0	0	0	0
2010-10-13 15:59:58	0	0	0	0
2010-10-13 16:59:58	10	20	0	0
2010-10-13 17:59:58	60	60	50	40
2010-10-13 18:59:58	60	60	60	60
2010-10-13 19:59:58	60	60	60	60
2010-10-13 20:59:58	60	60	60	60
2010-10-13 21:59:58	60	60	60	60
2010-10-13 22:59:58	60	60	60	60
2010-10-13 23:59:58	60	60	60	60
2010-10-14 00:59:58	60	60	60	60
2010-10-14 01:59:58	60	60	60	60
2010-10-14 02:59:58	60	60	60	60
2010-10-14 03:59:58	60	60	60	60
2010-10-14 04:59:58	20	50	40	50
2010-10-14 05:59:58	0	0	0	0
2010-10-14 06:59:58	0	0	0	0
2010-10-14 07:59:58	0	0	0	0
2010-10-14 08:59:58	0	0	0	0
2010-10-14 09:59:58	0	0	0	0
2010-10-14 10:59:58	0	0	0	0
2010-10-14 11:59:58	0	0	0	0
2010-10-14 12:59:58	0	0	0	0
2010-10-14 13:59:58	0	0	0	0
2010-10-14 14:59:58	0	0	0	0
2010-10-14 15:59:58	0	0	10	0
2010-10-14 16:59:57	10	10	0	20
2010-10-14 17:59:57	40	60	50	60
2010-10-14 18:59:57	60	60	60	60
2010-10-14 19:59:57	60	60	60	60
2010-10-14 20:59:57	60	60	60	60
2010-10-14 21:59:57	60	60	60	60
2010-10-14 22:59:57	60	60	60	60
2010-10-14 23:59:57	60	60	60	60
2010-10-15 00:59:57	60	60	60	60
2010-10-15 01:59:57	60	60	60	60
2010-10-15 02:59:57	60	60	60	60
2010-10-15 03:59:57	60	60	60	60
2010-10-15 04:59:57	60	60	50	60
2010-10-15 05:59:57	0	0	10	10
2010-10-15 06:59:57	0	0	0	0
2010-10-15 07:59:57	0	0	0	0
2010-10-15 08:59:57	0	0	0	0
2010-10-15 09:59:57	0	0	0	0
2010-10-15 10:59:57	0	0	0	0
2010-10-15 11:59:57	0	0	0	0
2010-10-15 12:59:57	0	0	0	0
2010-10-15 13:59:57	0	0	0	0
2010-10-15 14:59:57	0	0	0	0
2010-10-15 15:59:57	0	0	0	0
2010-10-15 16:59:57	20	20	20	20
2010-10-15 17:59:57	60	60	60	60
2010-10-15 18:59:57	60	60	60	60
2010-10-15 19:59:57	60	60	40	60
2010-10-15 20:59:57	60	60	30	60
2010-10-15 21:59:57	60	60	60	60
2010-10-15 22:59:57	60	60	60	60
2010-10-15 23:59:57	60	60	60	60
2010-10-16 00:59:57	60	30	60	60
2010-10-16 01:59:57	60	0	60	60
2010-10-16 02:59:57	30	50	60	60
2010-10-16 03:59:57	0	60	60	30
2010-10-16 04:59:57	0	50	50	40
2010-10-16 05:59:57	0	0	0	0
2010-10-16 06:59:57	0	0	0	0
2010-10-16 07:59:57	0	0	0	0
2010-10-16 08:59:57	0	0	0	0
2010-10-16 09:59:57	0	0	0	0
2010-10-16 10:59:57	0	0	0	0
2010-10-16 11:59:57	0	0	0	0
2010-10-16 12:59:57	0	0	0	0
2010-10-16 13:59:57	0	0	0	0
2010-10-16 14:59:57	0	0	0	0
2010-10-16 15:59:57	0	0	0	0
2010-10-16 16:59:57	30	30	10	20
2010-10-16 17:59:57	60	60	60	60
2010-10-16 18:59:57	60	60	60	60
2010-10-16 19:59:57	60	60	60	60
2010-10-16 20:59:57	60	60	40	60
2010-10-16 21:59:57	0	60	0	60
2010-10-16 22:59:57	0	60	50	60
2010-10-16 23:59:57	0	60	60	0
2010-10-17 00:59:57	0	60	60	0
2010-10-17 01:59:57	0	60	60	0
2010-10-17 02:59:57	0	60	60	0
2010-10-17 03:59:57	20	60	10	30
2010-10-17 04:59:57	60	40	0	40
2010-10-17 05:59:57	10	0	0	0
2010-10-17 06:59:57	0	0	0	0
2010-10-17 07:59:57	0	0	0	0
2010-10-17 08:59:57	0	0	0	0
2010-10-17 09:59:57	0	0	0	0
2010-10-17 10:59:57	0	0	0	0
2010-10-17 11:59:57	0	0	0	0
2010-10-17 12:59:57	0	0	0	0
2010-10-17 13:59:57	0	0	0	0
2010-10-17 14:59:57	0	0	0	0
2010-10-17 15:59:57	0	0	0	0
2010-10-17 16:59:57	30	30	40	30
2010-10-17 17:59:57	60	60	60	60
2010-10-17 18:59:57	60	60	60	60
2010-10-17 19:59:57	60	60	60	60
2010-10-17 20:59:57	60	30	60	60
2010-10-17 21:59:57	60	40	60	60
2010-10-17 22:59:57	60	60	60	60
2010-10-17 23:59:57	60	60	30	60
2010-10-18 00:59:57	60	60	60	60
2010-10-18 01:59:57	60	60	60	60
2010-10-18 02:59:57	60	60	60	60
2010-10-18 03:59:57	60	60	60	60
2010-10-18 04:59:57	50	30	60	50
2010-10-18 05:59:57	0	0	10	0
2010-10-18 06:59:57	0	0	0	0
2010-10-18 07:59:57	0	0	0	0
2010-10-18 08:59:57	0	0	0	0
2010-10-18 09:59:57	0	0	0	0
2010-10-18 10:59:57	0	0	0	0
2010-10-18 11:59:57	0	0	0	0
2010-10-18 12:59:57	0	0	0	0
2010-10-18 13:59:57	0	0	0	0
2010-10-18 14:59:57	0	0	0	0
2010-10-18 15:59:57	0	0	0	0
2010-10-18 16:59:57	50	20	20	40
2010-10-18 17:59:57	60	60	60	60
2010-10-18 18:59:57	60	60	60	60
2010-10-18 19:59:57	60	60	60	60
2010-10-18 20:59:57	60	60	60	60
2010-10-18 21:59:57	60	60	60	60
2010-10-18 22:59:57	60	60	60	60
2010-10-18 23:59:57	60	50	60	60
2010-10-19 00:59:57	60	50	60	60
2010-10-19 01:59:57	60	60	60	60
2010-10-19 02:59:57	60	60	60	60
2010-10-19 03:59:57	60	60	60	60
2010-10-19 04:59:57	60	60	60	60
2010-10-19 05:59:57	20	0	0	20
2010-10-19 06:59:57	0	0	0	0
2010-10-19 07:59:57	0	0	0	0
2010-10-19 08:59:57	0	0	0	0
2010-10-19 09:59:57	0	0	0	0
2010-10-19 10:59:57	0	0	0	0
2010-10-19 11:59:57	0	0	0	0
2010-10-19 12:59:57	0	0	0	0
2010-10-19 13:59:57	0	0	0	0
2010-10-19 14:59:57	0	0	0	0
2010-10-19 15:59:57	0	0	10	0
2010-10-19 16:59:57	40	20	30	50
2010-10-19 17:59:57	60	60	60	60
2010-10-19 18:59:57	60	60	60	60
2010-10-19 19:59:57	60	60	60	60
2010-10-19 20:59:57	60	0	60	60
2010-10-19 21:59:57	60	50	60	60
2010-10-19 22:59:57	60	60	60	60
2010-10-19 23:59:57	60	60	60	60
2010-10-20 00:59:57	60	60	60	60
2010-10-20 01:59:57	60	60	60	50
2010-10-20 02:59:57	10	60	10	10
2010-10-20 03:59:57	0	30	10	30
2010-10-20 04:59:57	0	0	0	0
2010-10-20 05:59:57	0	0	0	0
2010-10-20 06:59:57	0	0	0	0
2010-10-20 07:59:57	0	0	0	0
2010-10-20 08:59:57	0	0	0	0
2010-10-20 09:59:57	0	0	0	0
2010-10-20 10:59:57	0	0	10	0
2010-10-20 11:59:57	0	0	0	0
2010-10-20 12:59:57	0	0	0	0
2010-10-20 13:59:57	0	0	10	0
2010-10-20 14:59:57	0	0	0	0
2010-10-20 15:59:57	0	0	0	0
2010-10-20 16:59:57	10	0	10	20
2010-10-20 17:59:57	20	10	60	40
2010-10-20 18:59:57	0	20	60	60
2010-10-20 19:59:57	60	60	60	60
2010-10-20 20:59:57	60	60	60	60
2010-10-20 21:59:57	60	30	60	60
2010-10-20 22:59:57	60	60	60	60
2010-10-20 23:59:57	60	60	60	30
2010-10-21 00:59:57	60	50	60	0
2010-10-21 01:59:57	10	20	20	0
2010-10-21 02:59:57	0	60	0	0
2010-10-21 03:59:57	0	0	0	20
2010-10-21 04:59:57	0	10	0	0
2010-10-21 05:59:57	0	0	0	0
2010-10-21 06:59:57	0	0	0	0
2010-10-21 07:59:57	0	0	0	0
2010-10-21 08:59:57	0	0	0	0
2010-10-21 09:59:57	0	0	0	0
2010-10-21 10:59:57	0	0	0	0
2010-10-21 11:59:57	0	0	0	0
2010-10-21 12:59:57	0	0	0	0
2010-10-21 13:59:57	0	0	0	0
2010-10-21 14:59:57	0	0	0	0
2010-10-21 15:59:57	0	0	0	0
2010-10-21 16:59:57	60	40	50	50
2010-10-21 17:59:57	60	60	60	60
2010-10-21 18:59:57	60	60	60	60
2010-10-21 19:59:57	60	60	60	60
2010-10-21 20:59:57	60	60	60	60
2010-10-21 21:59:57	60	60	60	60
2010-10-21 22:59:57	60	60	60	60
2010-10-21 23:59:57	60	60	60	60
2010-10-22 00:59:57	60	60	60	60
2010-10-22 01:59:57	60	60	60	60
2010-10-22 02:59:57	60	60	60	60
2010-10-22 03:59:57	60	60	60	60
2010-10-22 04:59:57	60	50	60	60
2010-10-22 05:59:57	10	0	20	20
2010-10-22 06:59:57	0	0	0	0
2010-10-22 07:59:57	0	0	0	0
2010-10-22 08:59:57	0	0	0	0
2010-10-22 09:59:57	0	0	0	0
2010-10-22 10:59:57	0	0	0	0
2010-10-22 11:59:57	0	0	0	0
2010-10-22 12:59:57	0	0	0	0
2010-10-22 13:59:57	0	0	10	0
2010-10-22 14:59:57	0	0	0	0
2010-10-22 15:59:57	0	0	0	0
2010-10-22 16:59:57	60	30	50	60
2010-10-22 17:59:57	60	60	60	60
2010-10-22 18:59:57	60	60	60	60
2010-10-22 19:59:57	60	60	60	60
2010-10-22 20:59:57	60	60	60	60
2010-10-22 21:59:57	60	40	60	60
2010-10-22 22:59:57	60	10	60	60
2010-10-22 23:59:57	60	50	60	60
2010-10-23 00:59:56	10	60	60	40
2010-10-23 01:59:56	0	60	60	40
2010-10-23 02:59:56	50	60	60	60
2010-10-23 03:59:56	60	60	60	60
2010-10-23 04:59:56	60	50	60	60
2010-10-23 05:59:56	10	10	40	30
2010-10-23 06:59:56	0	0	0	0
2010-10-23 07:59:56	0	0	0	0
2010-10-23 08:59:56	0	0	0	0
2010-10-23 09:59:56	0	0	0	0
2010-10-23 10:59:56	0	0	0	0
2010-10-23 11:59:56	0	0	0	0
2010-10-23 12:59:56	0	0	0	0
2010-10-23 13:59:56	0	0	0	0
2010-10-23 14:59:56	0	0	0	0
2010-10-23 15:59:56	0	10	0	0
2010-10-23 16:59:56	60	60	40	60
2010-10-23 17:59:56	60	60	60	60
2010-10-23 18:59:56	60	60	60	60
2010-10-23 19:59:56	60	60	60	60
2010-10-23 20:59:56	60	60	60	60
2010-10-23 21:59:56	60	60	60	60
2010-10-23 22:59:56	60	0	60	40
2010-10-23 23:59:56	60	10	60	0
2010-10-24 00:59:56	60	60	0	0
2010-10-24 01:59:56	60	60	50	30
2010-10-24 02:59:56	10	60	60	60
2010-10-24 03:59:56	0	60	60	60
2010-10-24 04:59:56	0	20	30	40
2010-10-24 05:59:56	0	0	0	0
2010-10-24 06:59:56	0	0	0	0
2010-10-24 07:59:56	0	0	0	0
2010-10-24 08:59:56	0	0	0	0
2010-10-24 09:59:56	0	0	0	0
2010-10-24 10:59:56	0	0	0	0
2010-10-24 11:59:56	0	0	0	0
2010-10-24 12:59:56	0	0	0	0
2010-10-24 13:59:56	0	0	0	0
2010-10-24 14:59:56	0	0	0	0
2010-10-24 15:59:56	0	0	0	0
2010-10-24 16:59:56	50	0	30	50
2010-10-24 17:59:56	60	10	20	60
2010-10-24 18:59:56	60	20	60	60
2010-10-24 19:59:56	60	60	60	60
2010-10-24 20:59:56	60	60	60	60
2010-10-24 21:59:56	60	60	60	60
2010-10-24 22:59:56	60	60	60	60
2010-10-24 23:59:56	60	40	60	60
2010-10-25 00:59:56	30	0	60	60
2010-10-25 01:59:56	0	0	60	60
2010-10-25 02:59:56	0	60	0	10
2010-10-25 03:59:56	20	60	0	10
2010-10-25 04:59:56	0	10	0	10
2010-10-25 05:59:56	0	0	0	0
2010-10-25 06:59:56	0	0	0	0
2010-10-25 07:59:56	0	0	0	0
2010-10-25 08:59:56	0	0	0	0
2010-10-25 09:59:56	0	0	0	0
2010-10-25 10:59:56	0	0	0	0
2010-10-25 11:59:56	0	0	0	0
2010-10-25 12:59:56	0	0	0	0
2010-10-25 13:59:56	0	0	0	0
2010-10-25 14:59:56	0	0	0	0
2010-10-25 15:59:56	0	0	0	0
2010-10-25 16:59:56	40	40	60	60
2010-10-25 17:59:56	60	60	60	60
2010-10-25 18:59:56	60	60	60	60
2010-10-25 19:59:56	60	60	60	60
2010-10-25 20:59:56	60	60	60	60
2010-10-25 21:59:56	60	60	60	60
2010-10-25 22:59:56	60	60	60	60
2010-10-25 23:59:56	60	60	60	60
2010-10-26 00:59:56	60	60	60	60
2010-10-26 01:59:56	60	60	60	60
2010-10-26 02:59:56	60	60	60	60
2010-10-26 03:59:56	60	60	60	60
2010-10-26 04:59:56	60	40	60	60
2010-10-26 05:59:56	10	0	0	10
2010-10-26 06:59:56	0	0	0	0
2010-10-26 07:59:56	0	0	0	0
2010-10-26 08:59:56	0	0	0	0
2010-10-26 09:59:56	0	0	0	0
2010-10-26 10:59:56	0	0	0	0
2010-10-26 11:59:56	0	0	0	0
2010-10-26 12:59:56	0	0	0	0
2010-10-26 13:59:56	0	0	0	0
2010-10-26 14:59:56	0	0	0	0
2010-10-26 15:59:56	20	10	10	0
2010-10-26 16:59:56	60	60	60	60
2010-10-26 17:59:56	60	60	60	60
2010-10-26 18:59:56	60	60	60	60
2010-10-26 19:59:56	60	60	60	20
2010-10-26 20:59:56	40	40	60	0
2010-10-26 21:59:56	10	10	20	10
2010-10-26 22:59:56	60	50	0	50
2010-10-26 23:59:56	40	40	50	60
2010-10-27 00:59:56	30	30	60	60
2010-10-27 01:59:56	60	60	60	60
2010-10-27 02:59:56	60	60	40	60
2010-10-27 03:59:56	60	60	60	30
2010-10-27 04:59:56	60	60	60	50
2010-10-27 05:59:56	10	10	20	10
2010-10-27 06:59:56	0	0	0	0
2010-10-27 07:59:56	0	0	0	10
2010-10-27 08:59:56	0	0	0	0
2010-10-27 09:59:56	0	0	0	0
2010-10-27 10:59:56	0	0	0	0
2010-10-27 11:59:56	0	0	0	0
2010-10-27 12:59:56	0	0	0	0
2010-10-27 13:59:56	0	10	0	0
2010-10-27 14:59:56	0	0	0	0
2010-10-27 15:59:56	10	10	10	20
2010-10-27 16:59:56	60	60	60	60
2010-10-27 17:59:56	60	60	60	60
2010-10-27 18:59:56	60	60	60	60
2010-10-27 19:59:56	60	20	60	60
2010-10-27 20:59:56	60	50	60	60
2010-10-27 21:59:56	60	60	60	40
2010-10-27 22:59:56	60	60	60	0
2010-10-27 23:59:56	60	60	60	0
2010-10-28 00:59:56	30	60	60	0
2010-10-28 01:59:56	20	60	60	50
2010-10-28 02:59:56	60	60	60	60
2010-10-28 03:59:56	60	60	60	60
2010-10-28 04:59:56	60	60	60	60
2010-10-28 05:59:56	20	10	20	20
2010-10-28 06:59:56	0	0	0	0
2010-10-28 07:59:56	0	0	0	0
2010-10-28 08:59:56	0	0	0	0
2010-10-28 09:59:56	0	0	0	0
2010-10-28 10:59:56	0	0	0	0
2010-10-28 11:59:56	0	0	0	0
2010-10-28 12:59:56	0	0	0	0
2010-10-28 13:59:56	0	0	0	0
2010-10-28 14:59:56	0	0	0	0
2010-10-28 15:59:56	0	0	0	0
2010-10-28 16:59:56	60	40	60	50
2010-10-28 17:59:56	60	60	60	60
2010-10-28 18:59:56	60	60	60	60
2010-10-28 19:59:56	60	60	20	60
2010-10-28 20:59:56	60	60	50	60
2010-10-28 21:59:56	60	0	60	60
2010-10-28 22:59:56	60	60	60	60
2010-10-28 23:59:56	20	60	60	0
2010-10-29 00:59:56	50	60	30	50
2010-10-29 01:59:56	60	60	60	60
2010-10-29 02:59:56	60	60	60	60
2010-10-29 03:59:56	60	60	60	60
2010-10-29 04:59:56	60	60	60	60
2010-10-29 05:59:56	10	20	20	10
2010-10-29 06:59:56	0	0	0	0
2010-10-29 07:59:56	0	0	0	0
2010-10-29 08:59:56	0	0	0	0
2010-10-29 09:59:56	0	0	0	0
2010-10-29 10:59:56	0	0	0	0
2010-10-29 11:59:56	0	0	0	0
2010-10-29 12:59:56	0	0	0	0
2010-10-29 13:59:56	0	0	0	0
2010-10-29 14:59:56	0	0	0	0
2010-10-29 15:59:56	0	0	0	0
2010-10-29 16:59:56	40	40	50	50
2010-10-29 17:59:56	60	60	60	60
2010-10-29 18:59:56	60	60	60	60
2010-10-29 19:59:56	60	60	60	60
2010-10-29 20:59:56	60	60	50	60
2010-10-29 21:59:56	60	60	30	10
2010-10-29 22:59:56	60	30	60	30
2010-10-29 23:59:56	60	30	60	60
2010-10-30 00:59:56	60	60	60	60
2010-10-30 01:59:56	60	60	60	60
2010-10-30 02:59:56	60	60	60	60
2010-10-30 03:59:56	60	60	10	60
2010-10-30 04:59:56	10	40	0	20
2010-10-30 05:59:56	0	0	0	10
2010-10-30 06:59:56	0	0	0	0
2010-10-30 07:59:56	0	0	0	0
2010-10-30 08:59:56	0	0	0	0
2010-10-30 09:59:56	0	0	0	0
2010-10-30 10:59:56	0	0	0	0
2010-10-30 11:59:56	0	0	0	0
2010-10-30 12:59:56	0	0	0	0
2010-10-30 13:59:56	0	0	0	0
2010-10-30 14:59:56	0	0	0	0
2010-10-30 15:59:56	0	0	0	0
2010-10-30 16:59:56	50	50	50	50
2010-10-30 17:59:56	60	60	60	60
2010-10-30 18:59:56	60	60	60	60
2010-10-30 19:59:56	60	60	60	60
2010-10-30 20:59:56	60	60	60	60
2010-10-30 21:59:56	60	60	60	60
2010-10-30 22:59:56	60	60	60	60
2010-10-30 23:59:56	60	40	60	30
2010-10-31 00:59:56	60	20	60	0
2010-10-31 01:59:56	60	60	60	30
2010-10-31 02:59:56	60	60	60	60
2010-10-31 03:59:56	60	60	60	60
2010-10-31 04:59:56	60	60	50	30
2010-10-31 05:59:56	20	0	0	10
2010-10-31 06:59:56	0	0	0	0
2010-10-31 07:59:56	0	0	0	10
2010-10-31 08:59:55	0	0	0	0
2010-10-31 09:59:55	0	0	0	0
2010-10-31 10:59:55	0	0	0	0
2010-10-31 11:59:55	0	0	0	0
2010-10-31 12:59:55	0	0	0	0
2010-10-31 13:59:55	0	0	0	0
2010-10-31 14:59:55	0	0	0	0
2010-10-31 15:59:55	0	0	0	0
2010-10-31 16:59:55	40	50	40	40
2010-10-31 17:59:55	60	60	60	60
2010-10-31 18:59:55	60	60	60	60
2010-10-31 19:59:55	60	60	60	60
2010-10-31 20:59:55	60	60	60	60
2010-10-31 21:59:55	60	60	60	60
2010-10-31 22:59:55	60	60	60	60
2010-10-31 23:59:55	60	60	60	0
2010-11-01 00:59:55	60	20	30	0
2010-11-01 01:59:55	60	30	60	30
2010-11-01 02:59:55	60	60	60	60
2010-11-01 03:59:55	60	60	60	60
2010-11-01 04:59:55	60	50	60	60
2010-11-01 05:59:55	10	0	20	10
2010-11-01 06:59:55	0	0	0	0
2010-11-01 07:59:55	0	0	0	0
2010-11-01 08:59:55	0	0	0	0
2010-11-01 09:59:55	0	0	10	0
2010-11-01 10:59:55	0	0	0	0
2010-11-01 11:59:55	0	0	0	0
2010-11-01 12:59:55	0	0	0	0
2010-11-01 13:59:55	0	0	0	0
2010-11-01 14:59:55	0	0	0	0
2010-11-01 15:59:55	0	0	10	0
2010-11-01 16:59:55	50	60	50	0
2010-11-01 17:59:55	60	60	60	30
2010-11-01 18:59:55	60	60	60	60
2010-11-01 19:59:55	60	60	10	30
2010-11-01 20:59:55	60	40	0	0
2010-11-01 21:59:55	60	20	30	30
2010-11-01 22:59:55	60	60	40	20
2010-11-01 23:59:55	60	60	60	60
2010-11-02 00:59:55	60	60	60	60
2010-11-02 01:59:55	60	60	60	10
2010-11-02 02:59:55	60	60	60	50
2010-11-02 03:59:55	60	60	60	60
2010-11-02 04:59:55	40	60	10	20
2010-11-02 05:59:55	10	10	10	0
2010-11-02 06:59:55	0	0	0	0
2010-11-02 07:59:55	0	0	0	0
2010-11-02 08:59:55	0	0	0	0
2010-11-02 09:59:55	0	0	0	0
2010-11-02 10:59:55	0	0	0	0
2010-11-02 11:59:55	0	0	0	0
2010-11-02 12:59:55	0	0	0	0
2010-11-02 13:59:55	0	0	0	0
2010-11-02 14:59:55	0	0	0	0
2010-11-02 15:59:55	10	0	10	0
2010-11-02 16:59:55	50	40	50	40
2010-11-02 17:59:55	60	60	60	60
2010-11-02 18:59:55	60	60	60	30
2010-11-02 19:59:55	30	60	20	60
2010-11-02 20:59:55	40	60	50	60
2010-11-02 21:59:55	60	0	60	60
2010-11-02 22:59:55	60	60	60	60
2010-11-02 23:59:55	60	60	60	60
2010-11-03 00:59:55	60	60	60	60
2010-11-03 01:59:55	60	60	60	60
2010-11-03 02:59:55	60	60	60	60
2010-11-03 03:59:55	60	60	60	60
2010-11-03 04:59:55	10	60	30	50
2010-11-03 05:59:55	0	0	0	0
2010-11-03 06:59:55	0	0	0	0
2010-11-03 07:59:55	0	0	0	0
2010-11-03 08:59:55	0	0	0	0
2010-11-03 09:59:55	0	0	0	0
2010-11-03 10:59:55	0	0	0	0
2010-11-03 11:59:55	0	0	0	0
2010-11-03 12:59:55	0	0	0	0
2010-11-03 13:59:55	0	0	0	0
2010-11-03 14:59:55	0	0	0	0
2010-11-03 15:59:55	0	0	0	0
2010-11-03 16:59:55	50	20	50	40
2010-11-03 17:59:55	60	60	60	60
2010-11-03 18:59:55	60	60	60	20
2010-11-03 19:59:55	60	60	60	60
2010-11-03 20:59:55	60	60	60	20
2010-11-03 21:59:55	60	0	60	40
2010-11-03 22:59:55	60	40	60	60
2010-11-03 23:59:55	60	60	60	30
2010-11-04 00:59:55	20	60	60	0
2010-11-04 01:59:55	50	60	60	30
2010-11-04 02:59:55	60	60	60	60
2010-11-04 03:59:55	60	60	60	60
2010-11-04 04:59:55	60	40	50	50
2010-11-04 05:59:55	0	0	0	0
2010-11-04 06:59:55	0	0	0	0
2010-11-04 07:59:55	0	0	0	0
2010-11-04 08:59:55	0	0	0	0
2010-11-04 09:59:55	0	0	0	0
2010-11-04 10:59:55	0	0	0	0
2010-11-04 11:59:55	0	0	0	0
2010-11-04 12:59:55	0	0	0	0
2010-11-04 13:59:55	0	0	0	0
2010-11-04 14:59:55	0	0	0	0
2010-11-04 15:59:55	10	0	0	0
2010-11-04 16:59:55	60	10	60	40
2010-11-04 17:59:55	60	50	60	60
2010-11-04 18:59:55	60	60	60	60
2010-11-04 19:59:55	60	60	60	60
2010-11-04 20:59:55	60	60	60	60
2010-11-04 21:59:55	60	60	60	60
2010-11-04 22:59:55	60	60	60	10
2010-11-04 23:59:55	60	0	60	40
2010-11-05 00:59:55	60	40	60	60
2010-11-05 01:59:55	60	60	60	60
2010-11-05 02:59:55	60	60	60	60
2010-11-05 03:59:55	60	60	60	60
2010-11-05 04:59:55	50	50	50	40
2010-11-05 05:59:55	0	0	0	0
2010-11-05 06:59:55	0	0	0	0
2010-11-05 07:59:55	0	0	0	0
2010-11-05 08:59:55	0	0	0	0
2010-11-05 09:59:55	0	0	0	0
2010-11-05 10:59:55	0	0	0	0
2010-11-05 11:59:55	0	0	0	0
2010-11-05 12:59:55	0	0	0	0
2010-11-05 13:59:55	0	0	0	0
2010-11-05 14:59:55	0	0	0	0
2010-11-05 15:59:55	20	0	10	0
2010-11-05 16:59:55	60	50	60	50
2010-11-05 17:59:55	60	60	60	60
2010-11-05 18:59:55	60	60	60	60
2010-11-05 19:59:55	60	60	60	60
2010-11-05 20:59:55	60	40	60	60
2010-11-05 21:59:55	60	0	60	40
2010-11-05 22:59:55	60	30	60	0
2010-11-05 23:59:55	30	60	20	0
2010-11-06 00:59:55	0	60	0	50
2010-11-06 01:59:55	20	60	20	60
2010-11-06 02:59:55	60	60	60	60
2010-11-06 03:59:55	60	60	60	60
2010-11-06 04:59:55	60	20	40	40
2010-11-06 05:59:55	0	0	0	0
2010-11-06 06:59:55	10	0	0	0
2010-11-06 07:59:55	0	0	0	0
2010-11-06 08:59:55	0	0	0	0
2010-11-06 09:59:55	0	10	0	0
2010-11-06 10:59:55	0	0	0	0
2010-11-06 11:59:55	0	0	0	0
2010-11-06 12:59:55	0	0	0	0
2010-11-06 13:59:55	0	0	0	0
2010-11-06 14:59:55	0	0	0	0
2010-11-06 15:59:55	0	0	0	0
2010-11-06 16:59:55	10	10	40	40
2010-11-06 17:59:55	40	40	60	50
2010-11-06 18:59:55	40	60	60	40
2010-11-06 19:59:55	60	60	60	60
2010-11-06 20:59:55	60	60	60	60
2010-11-06 21:59:55	60	60	60	60
2010-11-06 22:59:55	60	60	60	60
2010-11-06 23:59:55	60	60	60	60
2010-11-07 00:59:55	50	50	40	20
2010-11-07 01:59:55	0	0	10	60
2010-11-07 02:59:55	60	40	60	60
2010-11-07 03:59:55	60	60	60	60
2010-11-07 04:59:55	60	0	60	50
2010-11-07 05:59:55	30	0	10	0
2010-11-07 06:59:55	0	0	0	0
2010-11-07 07:59:55	0	0	0	0
2010-11-07 08:59:55	0	0	0	0
2010-11-07 09:59:55	0	0	0	0
2010-11-07 10:59:55	0	0	0	0
2010-11-07 11:59:55	0	0	0	0
2010-11-07 12:59:55	0	0	0	0
2010-11-07 13:59:55	0	0	0	0
2010-11-07 14:59:55	0	0	0	0
2010-11-07 15:59:55	0	0	0	0
2010-11-07 16:59:55	0	10	0	0
2010-11-07 17:59:55	0	20	20	0
2010-11-07 18:59:55	0	0	0	0
2010-11-07 19:59:55	60	0	0	0
2010-11-07 20:59:55	60	0	0	0
2010-11-07 21:59:55	50	0	10	0
2010-11-07 22:59:55	0	0	60	0
2010-11-07 23:59:55	0	0	60	40
2010-11-08 00:59:55	0	0	60	60
2010-11-08 01:59:55	0	10	60	60
2010-11-08 02:59:55	50	60	60	60
2010-11-08 03:59:55	0	30	60	30
2010-11-08 04:59:55	0	0	10	0
2010-11-08 05:59:55	0	0	0	0
2010-11-08 06:59:55	0	0	0	0
2010-11-08 07:59:55	0	0	0	0
2010-11-08 08:59:55	0	0	0	0
2010-11-08 09:59:55	0	0	0	0
2010-11-08 10:59:55	0	0	0	0
2010-11-08 11:59:55	0	0	0	0
2010-11-08 12:59:55	0	0	0	0
2010-11-08 13:59:55	0	0	0	0
2010-11-08 14:59:55	0	0	0	0
2010-11-08 15:59:55	0	0	0	0
2010-11-08 16:59:54	50	20	60	50
2010-11-08 17:59:54	60	20	60	60
2010-11-08 18:59:54	60	60	60	60
2010-11-08 19:59:54	60	60	60	10
2010-11-08 20:59:54	60	60	60	0
2010-11-08 21:59:54	60	60	60	0
2010-11-08 22:59:54	60	60	60	0
2010-11-08 23:59:54	60	60	60	0
2010-11-09 00:59:54	60	50	60	0
2010-11-09 01:59:54	30	0	0	0
2010-11-09 02:59:54	0	30	40	10
2010-11-09 03:59:54	10	0	10	0
2010-11-09 04:59:54	0	0	0	0
2010-11-09 05:59:54	0	0	0	0
2010-11-09 06:59:54	0	0	0	0
2010-11-09 07:59:54	0	0	0	0
2010-11-09 08:59:54	0	0	0	0
2010-11-09 09:59:54	0	0	0	0
2010-11-09 10:59:54	0	0	0	0
2010-11-09 11:59:54	0	10	0	10
2010-11-09 12:59:54	0	0	0	0
2010-11-09 13:59:54	0	10	0	0
2010-11-09 14:59:54	0	0	0	0
2010-11-09 15:59:54	0	0	0	0
2010-11-09 16:59:54	0	0	0	0
2010-11-09 17:59:54	0	0	0	0
2010-11-09 18:59:54	0	0	10	0
2010-11-09 19:59:54	0	0	0	0
2010-11-09 20:59:54	0	0	0	0
2010-11-09 21:59:54	0	0	0	0
2010-11-09 22:59:54	0	0	20	0
2010-11-09 23:59:54	0	0	60	0
2010-11-10 00:59:54	10	0	60	20
2010-11-10 01:59:54	0	0	60	0
2010-11-10 02:59:54	20	10	60	0
2010-11-10 03:59:54	0	0	50	0
2010-11-10 04:59:54	0	0	0	0
2010-11-10 05:59:54	0	0	0	0
2010-11-10 06:59:54	0	0	0	0
2010-11-10 07:59:54	0	0	0	0
2010-11-10 08:59:54	0	0	0	0
2010-11-10 09:59:54	0	0	0	0
2010-11-10 10:59:54	0	0	0	0
2010-11-10 11:59:54	0	0	0	0
2010-11-10 12:59:54	0	0	0	0
2010-11-10 13:59:54	0	0	0	0
2010-11-10 14:59:54	0	0	0	0
2010-11-10 15:59:54	10	0	0	10
2010-11-10 16:59:54	10	20	10	10
2010-11-10 17:59:54	60	0	60	10
2010-11-10 18:59:54	10	0	40	0
2010-11-10 19:59:54	0	0	0	0
2010-11-10 20:59:54	0	30	0	0
2010-11-10 21:59:54	0	0	0	0
2010-11-10 22:59:54	0	0	0	0
2010-11-10 23:59:54	0	0	0	0
2010-11-11 00:59:54	0	0	0	0
2010-11-11 01:59:54	0	0	20	0
2010-11-11 02:59:54	0	20	60	10
2010-11-11 03:59:54	10	0	50	0
2010-11-11 04:59:54	0	0	0	0
2010-11-11 05:59:54	0	0	0	0
2010-11-11 06:59:54	0	0	0	0
2010-11-11 07:59:54	0	0	0	0
2010-11-11 08:59:54	0	0	0	0
2010-11-11 09:59:54	0	0	0	0
2010-11-11 10:59:54	0	0	0	0
2010-11-11 11:59:54	0	0	0	0
2010-11-11 12:59:54	0	10	0	0
2010-11-11 13:59:54	0	0	0	0
2010-11-11 14:59:54	0	0	0	0
2010-11-11 15:59:54	10	0	0	0
2010-11-11 16:59:54	60	40	30	40
2010-11-11 17:59:54	60	60	60	60
2010-11-11 18:59:54	60	60	60	60
2010-11-11 19:59:54	60	60	60	60
2010-11-11 20:59:54	60	40	60	60
2010-11-11 21:59:54	60	10	60	20
2010-11-11 22:59:54	50	60	60	0
2010-11-11 23:59:54	0	60	60	40
2010-11-12 00:59:54	10	60	60	60
2010-11-12 01:59:54	60	60	60	60
2010-11-12 02:59:54	60	60	60	60
2010-11-12 03:59:54	60	50	60	60
2010-11-12 04:59:54	60	0	40	60
2010-11-12 05:59:54	10	0	0	20
2010-11-12 06:59:54	0	0	0	0
2010-11-12 07:59:54	0	0	0	0
2010-11-12 08:59:54	0	0	0	0
2010-11-12 09:59:54	0	0	0	0
2010-11-12 10:59:54	0	0	0	0
2010-11-12 11:59:54	0	0	0	0
2010-11-12 12:59:54	0	0	0	0
2010-11-12 13:59:54	0	0	0	0
2010-11-12 14:59:54	0	10	0	0
2010-11-12 15:59:54	0	0	0	0
2010-11-12 16:59:54		20	50	40
2010-11-12 17:59:54		60	60	60
2010-11-12 18:59:54		60	60	20
2010-11-12 19:59:54		60	60	40
2010-11-12 20:59:54		60	60	60
2010-11-12 21:59:54		0	60	60
2010-11-12 22:59:54		50	60	60
2010-11-12 23:59:54		50	30	40
2010-11-13 00:59:54		50	0	0
2010-11-13 01:59:54		60	20	10
2010-11-13 02:59:54		60	60	60
2010-11-13 03:59:54		40	60	60
2010-11-13 04:59:54		0	60	60
2010-11-13 05:59:54		0	10	0
2010-11-13 06:59:54		0	0	0
2010-11-13 07:59:54		0	0	0
2010-11-13 08:59:54		0	0	0
2010-11-13 09:59:54		0	0	0
2010-11-13 10:59:54		0	0	0
2010-11-13 11:59:54		0	0	0
2010-11-13 12:59:54		0	0	0
2010-11-13 13:59:54		0	0	0
2010-11-13 14:59:54		0	0	0
2010-11-13 15:59:54		0	10	0
2010-11-13 16:59:54		60	60	60
2010-11-13 17:59:54		60	60	60
2010-11-13 18:59:54		60	60	60
2010-11-13 19:59:54		60	60	60
2010-11-13 20:59:54		60	60	60
2010-11-13 21:59:54		60	60	60
2010-11-13 22:59:54		60	60	60
2010-11-13 23:59:54		60	60	10
2010-11-14 00:59:54		10	60	0
2010-11-14 01:59:54		30	60	20
2010-11-14 02:59:54		60	60	60
2010-11-14 03:59:54		60	60	60
2010-11-14 04:59:54		10	20	30
2010-11-14 05:59:54		20	0	0
2010-11-14 06:59:54		0	0	0
2010-11-14 07:59:54		0	0	0
2010-11-14 08:59:54		0	0	0
2010-11-14 09:59:54		0	0	0
2010-11-14 10:59:54		0	0	0
2010-11-14 11:59:54		0	10	0
2010-11-14 12:59:54		0	0	0
2010-11-14 13:59:54		0	0	0
2010-11-14 14:59:54		0	0	0
2010-11-14 15:59:54		0	0	0
2010-11-14 16:59:54		0	0	10
2010-11-14 17:59:54		0	10	10
2010-11-14 18:59:54		10	60	60
2010-11-14 19:59:54		60	60	60
2010-11-14 20:59:54		60	60	60
2010-11-14 21:59:54		60	60	30
2010-11-14 22:59:54		40	60	0
2010-11-14 23:59:54		0	0	0
2010-11-15 00:59:54		0	0	0
2010-11-15 01:59:54		0	10	0
2010-11-15 02:59:54		10	20	10
2010-11-15 03:59:54		0	0	0
2010-11-15 04:59:54		0	0	0
2010-11-15 05:59:54		0	0	0
2010-11-15 06:59:54		0	0	0
2010-11-15 07:59:54		0	0	0
2010-11-15 08:59:54		10	0	0
2010-11-15 09:59:54		0	0	0
2010-11-15 10:59:54		0	0	0
2010-11-15 11:59:54		0	0	0
2010-11-15 12:59:54		0	0	0
2010-11-15 13:59:54		0	0	0
2010-11-15 14:59:54		0	0	0
2010-11-15 15:59:54		0	0	0
2010-11-15 16:59:54		0	0	0
2010-11-15 17:59:54		0	0	0
2010-11-15 18:59:54		0	10	0
2010-11-15 19:59:54		0	60	0
2010-11-15 20:59:54		0	60	10
2010-11-15 21:59:54		0	40	0
2010-11-15 22:59:54		10	0	0
2010-11-15 23:59:54		0	0	0
2010-11-16 00:59:54		0	0	0
2010-11-16 01:59:54		0	0	60
2010-11-16 02:59:54		0	0	60
2010-11-16 03:59:54		0	10	10
2010-11-16 04:59:54		0	0	10
2010-11-16 05:59:54		0	0	0
2010-11-16 06:59:54		0	0	0
2010-11-16 07:59:54		0	0	0
2010-11-16 08:59:54		0	0	0
2010-11-16 09:59:54		0	0	0
2010-11-16 10:59:54		0	0	0
2010-11-16 11:59:54		0	0	0
2010-11-16 12:59:54		0	0	0
2010-11-16 13:59:54		0	0	0
2010-11-16 14:59:54		0	0	0
2010-11-16 15:59:54		0	10	0
2010-11-16 16:59:54		0	60	10
2010-11-16 17:59:54		20	60	0
2010-11-16 18:59:54		40	60	0
2010-11-16 19:59:54		0	60	0
2010-11-16 20:59:54		0	60	0
2010-11-16 21:59:54		0	20	0
2010-11-16 22:59:54		0	0	0
2010-11-16 23:59:54		0	0	0
2010-11-17 00:59:53		0	0	0
2010-11-17 01:59:53		0	0	0
2010-11-17 02:59:53		10	0	0
2010-11-17 03:59:53		0	0	10
2010-11-17 04:59:53		10	20	60
2010-11-17 05:59:53		0	10	50
2010-11-17 06:59:53		0	0	0
2010-11-17 07:59:53		0	0	0
2010-11-17 08:59:53		0	0	0
2010-11-17 09:59:53		0	0	0
2010-11-17 10:59:53		0	0	0
2010-11-17 11:59:53		0	0	0
2010-11-17 12:59:53		0	0	0
2010-11-17 13:59:53		0	0	0
2010-11-17 14:59:53		0	0	0
2010-11-17 15:59:53		0	0	20
2010-11-17 16:59:53		40	0	60
2010-11-17 17:59:53		60	0	60
2010-11-17 18:59:53		60	0	60
2010-11-17 19:59:53		60	0	60
2010-11-17 20:59:53		60	0	60
2010-11-17 21:59:53		60	10	60
2010-11-17 22:59:53		60	60	60
2010-11-17 23:59:53		60	60	60
2010-11-18 00:59:53		60	60	60
2010-11-18 01:59:53		40	60	60
2010-11-18 02:59:53		0	60	60
2010-11-18 03:59:53		40	60	60
2010-11-18 04:59:53		10	60	40
2010-11-18 05:59:53		0	20	0
2010-11-18 06:59:53		0	0	0
2010-11-18 07:59:53		0	0	0
2010-11-18 08:59:53		0	0	0
2010-11-18 09:59:53		0	0	0
2010-11-18 10:59:53		0	0	0
2010-11-18 11:59:53		0	0	0
2010-11-18 12:59:53		0	0	0
2010-11-18 13:59:53		0	0	0
2010-11-18 14:59:53		10	0	0
2010-11-18 15:59:53		0	10	0
2010-11-18 16:59:53		50	60	50
2010-11-18 17:59:53		60	60	60
2010-11-18 18:59:53		60	60	60
2010-11-18 19:59:53		60	60	60
2010-11-18 20:59:53		60	60	60
2010-11-18 21:59:53		0	50	60
2010-11-18 22:59:53		0	0	60
2010-11-18 23:59:53		60	0	0
2010-11-19 00:59:53		60	10	0
2010-11-19 01:59:53		60	40	0
2010-11-19 02:59:53		50	10	30
2010-11-19 03:59:53		10	20	60
2010-11-19 04:59:53		0	0	20
2010-11-19 05:59:53		0	0	0
2010-11-19 06:59:53		0	0	0
2010-11-19 07:59:53		0	0	0
2010-11-19 08:59:53		0	0	0
2010-11-19 09:59:53		0	0	0
2010-11-19 10:59:53		0	0	0
2010-11-19 11:59:53		0	0	0
2010-11-19 12:59:53		0	0	0
2010-11-19 13:59:53		0	0	0
2010-11-19 14:59:53		0	0	0
2010-11-19 15:59:53		0	0	0
2010-11-19 16:59:53		0	10	20
2010-11-19 17:59:53		10	60	50
2010-11-19 18:59:53		0	60	60
2010-11-19 19:59:53		10	60	60
2010-11-19 20:59:53		0	60	60
2010-11-19 21:59:53		0	60	50
2010-11-19 22:59:53		0	60	0
2010-11-19 23:59:53		0	50	0
2010-11-20 00:59:53		0	0	0
2010-11-20 01:59:53		0	10	0
2010-11-20 02:59:53		0	30	0
2010-11-20 03:59:53		0	0	0
2010-11-20 04:59:53		0	0	0
2010-11-20 05:59:53		0	0	0
2010-11-20 06:59:53		0	0	0
2010-11-20 07:59:53		0	0	0
2010-11-20 08:59:53		0	0	0
2010-11-20 09:59:53		0	0	0
2010-11-20 10:59:53		0	0	10
2010-11-20 11:59:53		0	0	0
2010-11-20 12:59:53		0	0	0
2010-11-20 13:59:53		0	0	0
2010-11-20 14:59:53		0	0	0
2010-11-20 15:59:53		0	10	0
2010-11-20 16:59:53		20	20	20
2010-11-20 17:59:53		0	0	0
2010-11-20 18:59:53		10	10	30
2010-11-20 19:59:53		0	0	60
2010-11-20 20:59:53		0	0	60
2010-11-20 21:59:53		0	0	60
2010-11-20 22:59:53		0	0	60
2010-11-20 23:59:53		0	0	60
2010-11-21 00:59:53		0	0	60
2010-11-21 01:59:53		0	0	60
2010-11-21 02:59:53		0	0	50
2010-11-21 03:59:53		0	40	0
2010-11-21 04:59:53		0	60	10
2010-11-21 05:59:53		0	40	0
2010-11-21 06:59:53		0	0	0
2010-11-21 07:59:53		0	0	0
2010-11-21 08:59:53		0	0	0
2010-11-21 09:59:53		0	0	10
2010-11-21 10:59:53		0	0	0
2010-11-21 11:59:53		0	0	0
2010-11-21 12:59:53		0	0	0
2010-11-21 13:59:53		0	0	0
2010-11-21 14:59:53		0	0	0
2010-11-21 15:59:53		20	10	0
2010-11-21 16:59:53		30	40	10
2010-11-21 17:59:53		0	60	30
2010-11-21 18:59:53		0	50	60
2010-11-21 19:59:53		10	20	60
2010-11-21 20:59:53		0	0	50
2010-11-21 21:59:53		0	0	30
2010-11-21 22:59:53		0	10	20
2010-11-21 23:59:53		0	0	20
2010-11-22 00:59:53		20	0	10
2010-11-22 01:59:53		10	0	20
2010-11-22 02:59:53		0	0	30
2010-11-22 03:59:53		0	10	30
2010-11-22 04:59:53		0	0	30
2010-11-22 05:59:53		0	0	30
2010-11-22 06:59:53		0	0	0
2010-11-22 07:59:53		0	0	0
2010-11-22 08:59:53		0	0	10
2010-11-22 09:59:53		0	0	10
2010-11-22 10:59:53		0	0	0
2010-11-22 11:59:53		0	0	0
2010-11-22 12:59:53		0	0	0
2010-11-22 13:59:53		0	0	10
2010-11-22 14:59:53		0	0	0
2010-11-22 15:59:53		0	0	0
2010-11-22 16:59:53		0	0	0
2010-11-22 17:59:53		0	0	0
2010-11-22 18:59:53		0	0	0
2010-11-22 19:59:53		0	0	0
2010-11-22 20:59:53		20	0	0
2010-11-22 21:59:53		60	0	0
2010-11-22 22:59:53		60	0	0
2010-11-22 23:59:53		60	0	0
2010-11-23 00:59:53		60	0	0
2010-11-23 01:59:53		50	20	0
2010-11-23 02:59:53		0	60	0
2010-11-23 03:59:53		0	20	0
2010-11-23 04:59:53		0	0	0
2010-11-23 05:59:53		0	0	0
2010-11-23 06:59:53		0	0	0
2010-11-23 07:59:53		0	0	0
2010-11-23 08:59:53		0	0	0
2010-11-23 09:59:53		0	0	0
2010-11-23 10:59:53		0	0	0
2010-11-23 11:59:53		10	0	0
2010-11-23 12:59:53		0	0	0
2010-11-23 13:59:53		0	0	0
2010-11-23 14:59:53		0	0	0
2010-11-23 15:59:53		0	0	0
2010-11-23 16:59:53		0	0	0
2010-11-23 17:59:53		20	0	0
2010-11-23 18:59:53		0	0	0
2010-11-23 19:59:53		10	0	0
2010-11-23 20:59:53		0	0	0
2010-11-23 21:59:53		0	0	0
2010-11-23 22:59:53		0	10	20
2010-11-23 23:59:53		0	50	0
2010-11-24 00:59:53		10	0	0
2010-11-24 01:59:53		30	40	10
2010-11-24 02:59:53		0	60	0
2010-11-24 03:59:53		0	60	0
2010-11-24 04:59:53		0	60	10
2010-11-24 05:59:53		0	60	0
2010-11-24 06:59:53		0	10	0
2010-11-24 07:59:53		0	10	0
2010-11-24 08:59:53		0	30	0
2010-11-24 09:59:53		0	0	0
2010-11-24 10:59:53		0	0	0
2010-11-24 11:59:53		0	0	0
2010-11-24 12:59:53		0	10	0
2010-11-24 13:59:53		0	0	0
2010-11-24 14:59:53		0	0	0
2010-11-24 15:59:53		0	0	0
2010-11-24 16:59:53		0	0	20
2010-11-24 17:59:53		0	0	0
2010-11-24 18:59:53		0	0	10
2010-11-24 19:59:53		0	0	20
2010-11-24 20:59:53		0	0	10
2010-11-24 21:59:53		0	10	50
2010-11-24 22:59:53		20	0	10
2010-11-24 23:59:53		10	0	0
2010-11-25 00:59:53		20	0	0
2010-11-25 01:59:53		60	10	20
2010-11-25 02:59:53		60	10

## Sheet: Autumn 2012
Date/Time	N44	N45	N48	N49
2012-09-01 01:00:00	60	60	60	60
2012-09-01 02:00:00	60	60	60	60
2012-09-01 03:00:00	60	20	30	60
2012-09-01 04:00:00	0	0	0	10
2012-09-01 05:00:00	0	0	0	10
2012-09-01 06:00:00	0	0	0	0
2012-09-01 07:00:00	0	0	0	0
2012-09-01 08:00:00	0	0	0	0
2012-09-01 09:00:00	0	0	0	0
2012-09-01 10:00:00	0	0	0	0
2012-09-01 11:00:00	0	0	0	0
2012-09-01 12:00:00	0	0	0	0
2012-09-01 13:00:00	0	0	0	0
2012-09-01 14:00:00	0	0	0	0
2012-09-01 15:00:00	0	0	0	0
2012-09-01 16:00:00	0	0	0	0
2012-09-01 17:00:00	0	0	0	0
2012-09-01 18:00:00	0	0	0	0
2012-09-01 19:00:00	30	0	40	10
2012-09-01 20:00:00	60	50	60	60
2012-09-01 21:00:00	60	60	60	60
2012-09-01 22:00:00	60	60	60	60
2012-09-01 23:00:00	60	50	60	60
2012-09-02	50	10	60	60
2012-09-02 01:00:00	60	60	60	20
2012-09-02 02:00:00	60	60	60	0
2012-09-02 03:00:00	60	60	60	20
2012-09-02 04:00:00	50	60	60	10
2012-09-02 05:00:00	0	30	30	40
2012-09-02 06:00:00	0	0	0	0
2012-09-02 07:00:00	0	0	0	0
2012-09-02 08:00:00	0	0	0	0
2012-09-02 09:00:00	0	0	0	0
2012-09-02 10:00:00	0	0	0	0
2012-09-02 11:00:00	0	0	0	0
2012-09-02 12:00:00	0	0	0	0
2012-09-02 13:00:00	0	0	0	0
2012-09-02 14:00:00	0	0	0	0
2012-09-02 15:00:00	0	0	0	0
2012-09-02 16:00:00	0	0	0	0
2012-09-02 17:00:00	0	0	0	0
2012-09-02 18:00:00	0	0	0	0
2012-09-02 19:00:00	20	0	0	30
2012-09-02 20:00:00	60	60	60	60
2012-09-02 21:00:00	60	60	60	60
2012-09-02 22:00:00	60	60	60	60
2012-09-02 23:00:00	60	60	60	60
2012-09-03	60	60	60	60
2012-09-03 01:00:00	60	60	60	60
2012-09-03 02:00:00	10	60	60	60
2012-09-03 03:00:00	20	60	60	40
2012-09-03 04:00:00	30	10	30	0
2012-09-03 05:00:00	0	0	0	0
2012-09-03 06:00:00	0	0	0	0
2012-09-03 07:00:00	0	0	0	0
2012-09-03 08:00:00	0	0	0	10
2012-09-03 09:00:00	0	0	0	0
2012-09-03 10:00:00	0	0	0	0
2012-09-03 11:00:00	0	0	0	0
2012-09-03 12:00:00	0	0	0	0
2012-09-03 13:00:00	0	0	0	0
2012-09-03 14:00:00	0	0	0	0
2012-09-03 15:00:00	0	0	0	0
2012-09-03 16:00:00	0	0	0	0
2012-09-03 17:00:00	0	0	0	0
2012-09-03 18:00:00	0	0	0	0
2012-09-03 19:00:00	20	0	20	20
2012-09-03 20:00:00	60	50	60	60
2012-09-03 21:00:00	60	60	60	60
2012-09-03 22:00:00	20	60	60	60
2012-09-03 23:00:00	10	30	0	60
2012-09-04	60	0	60	0
2012-09-04 01:00:00	60	50	60	0
2012-09-04 02:00:00	60	60	60	30
2012-09-04 03:00:00	60	60	60	60
2012-09-04 04:00:00	60	40	60	60
2012-09-04 05:00:00	0	10	20	50
2012-09-04 06:00:00	0	0	0	0
2012-09-04 07:00:00	0	0	0	0
2012-09-04 08:00:00	0	0	0	0
2012-09-04 09:00:00	0	0	0	0
2012-09-04 10:00:00	0	0	0	0
2012-09-04 11:00:00	0	0	0	0
2012-09-04 12:00:00	0	0	0	0
2012-09-04 13:00:00	0	0	0	0
2012-09-04 14:00:00	0	0	0	0
2012-09-04 15:00:00	0	0	0	0
2012-09-04 16:00:00	0	0	0	0
2012-09-04 17:00:00	0	0	0	0
2012-09-04 18:00:00	0	0	0	10
2012-09-04 19:00:00	40	10	10	60
2012-09-04 20:00:00	60	60	60	60
2012-09-04 21:00:00	60	30	60	60
2012-09-04 22:00:00	60	20	60	60
2012-09-04 23:00:00	60	60	60	60
2012-09-05	50	40	60	40
2012-09-05 01:00:00	0	50	60	0
2012-09-05 02:00:00	10	60	60	30
2012-09-05 03:00:00	60	60	60	60
2012-09-05 04:00:00	60	50	60	60
2012-09-05 05:00:00	10	10	30	60
2012-09-05 06:00:00	0	0	0	20
2012-09-05 07:00:00	0	0	0	0
2012-09-05 08:00:00	0	0	0	0
2012-09-05 09:00:00	0	0	0	0
2012-09-05 10:00:00	0	0	0	0
2012-09-05 11:00:00	0	0	0	10
2012-09-05 12:00:00	0	0	0	0
2012-09-05 13:00:00	0	0	0	0
2012-09-05 14:00:00	0	0	0	0
2012-09-05 15:00:00	0	0	0	0
2012-09-05 16:00:00	0	0	0	0
2012-09-05 17:00:00	0	0	0	0
2012-09-05 18:00:00	0	0	0	0
2012-09-05 19:00:00	40	30	50	40
2012-09-05 20:00:00	60	30	20	60
2012-09-05 21:00:00	60	30	40	60
2012-09-05 22:00:00	60	0	10	0
2012-09-05 23:00:00	20	20	40	50
2012-09-06	40	20	10	60
2012-09-06 01:00:00	40	40	40	60
2012-09-06 02:00:00	10	30	40	60
2012-09-06 03:00:00	60	60	60	60
2012-09-06 04:00:00	40	60	50	20
2012-09-06 05:00:00	40	30	20	50
2012-09-06 06:00:00	0	0	0	40
2012-09-06 07:00:00	0	0	0	0
2012-09-06 08:00:00	10	0	0	0
2012-09-06 09:00:00	0	0	0	0
2012-09-06 10:00:00	0	0	0	0
2012-09-06 11:00:00	0	0	0	0
2012-09-06 12:00:00	0	0	0	0
2012-09-06 13:00:00	0	0	0	0
2012-09-06 14:00:00	0	0	0	0
2012-09-06 15:00:00	0	0	0	0
2012-09-06 16:00:00	0	0	0	0
2012-09-06 17:00:00	10	0	0	0
2012-09-06 18:00:00	20	0	0	20
2012-09-06 19:00:00	10	0	10	60
2012-09-06 20:00:00	40	40	30	60
2012-09-06 21:00:00	60	60	50	60
2012-09-06 22:00:00	60	60	40	60
2012-09-06 23:00:00	50	10	10	60
2012-09-07	60	20	30	30
2012-09-07 01:00:00	0	30	20	60
2012-09-07 02:00:00	40	30	60	60
2012-09-07 03:00:00	30	40	50	20
2012-09-07 04:00:00	30	60	40	10
2012-09-07 05:00:00	50	30	10	10
2012-09-07 06:00:00	0	0	0	30
2012-09-07 07:00:00	0	0	0	0
2012-09-07 08:00:00	0	0	0	0
2012-09-07 09:00:00	0	0	0	0
2012-09-07 10:00:00	0	0	0	0
2012-09-07 11:00:00	0	0	0	0
2012-09-07 12:00:00	0	0	0	0
2012-09-07 13:00:00	0	0	0	0
2012-09-07 14:00:00	0	0	0	0
2012-09-07 15:00:00	0	0	0	0
2012-09-07 16:00:00	0	0	0	0
2012-09-07 17:00:00	0	0	0	0
2012-09-07 18:00:00	0	0	0	10
2012-09-07 19:00:00	0	30	10	0
2012-09-07 20:00:00	10	20	10	40
2012-09-07 21:00:00	0	30	20	30
2012-09-07 22:00:00	10	50	50	0
2012-09-07 23:00:00	10	20	20	50
2012-09-08	0	10	60	30
2012-09-08 01:00:00	10	40	0	20
2012-09-08 02:00:00	10	10	40	40
2012-09-08 03:00:00	20	60	30	20
2012-09-08 04:00:00	20	50	50	40
2012-09-08 05:00:00	50	30	20	60
2012-09-08 06:00:00	0	0	0	10
2012-09-08 07:00:00	0	0	0	0
2012-09-08 08:00:00	0	0	0	0
2012-09-08 09:00:00	0	0	0	0
2012-09-08 10:00:00	0	0	0	0
2012-09-08 11:00:00	0	0	0	0
2012-09-08 12:00:00	0	0	0	0
2012-09-08 13:00:00	0	0	0	0
2012-09-08 14:00:00	0	0	0	0
2012-09-08 15:00:00	0	0	0	0
2012-09-08 16:00:00	0	0	0	10
2012-09-08 17:00:00	0	0	0	10
2012-09-08 18:00:00	0	0	0	0
2012-09-08 19:00:00	10	10	20	10
2012-09-08 20:00:00	10	40	30	30
2012-09-08 21:00:00	10	50	40	50
2012-09-08 22:00:00	20	10	40	60
2012-09-08 23:00:00	40	0	50	30
2012-09-09	40	20	0	30
2012-09-09 01:00:00	60	20	20	30
2012-09-09 02:00:00	30	30	60	40
2012-09-09 03:00:00	40	0	50	50
2012-09-09 04:00:00	40	30	40	60
2012-09-09 05:00:00	20	40	20	50
2012-09-09 06:00:00	0	0	0	10
2012-09-09 07:00:00	0	0	0	0
2012-09-09 08:00:00	0	0	0	0
2012-09-09 09:00:00	0	0	0	0
2012-09-09 10:00:00	0	0	0	0
2012-09-09 11:00:00	0	0	0	0
2012-09-09 12:00:00	0	0	0	0
2012-09-09 13:00:00	0	0	0	0
2012-09-09 14:00:00	0	0	0	0
2012-09-09 15:00:00	0	0	0	0
2012-09-09 16:00:00	0	0	0	0
2012-09-09 17:00:00	0	0	0	0
2012-09-09 18:00:00	0	0	10	10
2012-09-09 19:00:00	10	0	20	20
2012-09-09 20:00:00	30	20	40	30
2012-09-09 21:00:00	0	20	20	20
2012-09-09 22:00:00	20	0	20	20
2012-09-09 23:00:00	20	20	20	10
2012-09-10	10	20	20	30
2012-09-10 01:00:00	10	0	60	40
2012-09-10 02:00:00	10	40	60	60
2012-09-10 03:00:00	40	40	20	0
2012-09-10 04:00:00	10	20	60	20
2012-09-10 05:00:00	30	10	0	40
2012-09-10 06:00:00	0	0	0	30
2012-09-10 07:00:00	0	0	0	0
2012-09-10 08:00:00	0	0	0	0
2012-09-10 09:00:00	0	0	0	0
2012-09-10 10:00:00	0	0	0	0
2012-09-10 11:00:00	0	0	0	0
2012-09-10 12:00:00	0	0	0	0
2012-09-10 13:00:00	0	0	0	0
2012-09-10 14:00:00	0	0	0	0
2012-09-10 15:00:00	0	0	0	0
2012-09-10 16:00:00	0	0	0	0
2012-09-10 17:00:00	0	0	0	0
2012-09-10 18:00:00	0	0	0	0
2012-09-10 19:00:00	0	30	10	10
2012-09-10 20:00:00	30	20	0	20
2012-09-10 21:00:00	20	0	30	20
2012-09-10 22:00:00	0	20	10	40
2012-09-10 23:00:00	30	0	30	30
2012-09-11	20	30	20	30
2012-09-11 01:00:00	40	0	0	20
2012-09-11 02:00:00	40	60	20	20
2012-09-11 03:00:00	50	40	60	10
2012-09-11 04:00:00	60	60	60	50
2012-09-11 05:00:00	10	20	10	30
2012-09-11 06:00:00	0	0	0	30
2012-09-11 07:00:00	0	0	0	0
2012-09-11 08:00:00	0	0	0	0
2012-09-11 09:00:00	0	0	0	0
2012-09-11 10:00:00	0	0	0	0
2012-09-11 11:00:00	0	0	0	0
2012-09-11 12:00:00	0	0	0	0
2012-09-11 13:00:00	0	0	0	0
2012-09-11 14:00:00	0	0	0	0
2012-09-11 15:00:00	0	0	0	0
2012-09-11 16:00:00	0	0	0	0
2012-09-11 17:00:00	0	0	0	0
2012-09-11 18:00:00	0	0	0	20
2012-09-11 19:00:00	50	20	20	30
2012-09-11 20:00:00	60	20	20	20
2012-09-11 21:00:00	10	0	20	0
2012-09-11 22:00:00	0	30	50	20
2012-09-11 23:00:00	20	0	60	0
2012-09-12	20	20	50	50
2012-09-12 01:00:00	30	0	20	0
2012-09-12 02:00:00	20	10	60	30
2012-09-12 03:00:00	50	40	40	60
2012-09-12 04:00:00	50	60	20	50
2012-09-12 05:00:00	0	10	0	60
2012-09-12 06:00:00	0	0	0	0
2012-09-12 07:00:00	0	0	0	0
2012-09-12 08:00:00	0	0	0	0
2012-09-12 09:00:00	0	0	0	0
2012-09-12 10:00:00	0	0	0	0
2012-09-12 11:00:00	0	0	0	0
2012-09-12 12:00:00	0	0	0	0
2012-09-12 13:00:00	0	0	0	0
2012-09-12 14:00:00	0	0	0	0
2012-09-12 15:00:00	0	0	0	0
2012-09-12 16:00:00	0	0	0	0
2012-09-12 17:00:00	0	0	0	0
2012-09-12 18:00:00	30	0	10	20
2012-09-12 19:00:00	20	0	10	10
2012-09-12 20:00:00	40	60	60	60
2012-09-12 21:00:00	60	60	50	60
2012-09-12 22:00:00	30	60	60	60
2012-09-12 23:00:00	50	50	60	60
2012-09-13	60	10	40	50
2012-09-13 01:00:00	60	0	40	0
2012-09-13 02:00:00	30	0	20	0
2012-09-13 03:00:00	10	50	10	0
2012-09-13 04:00:00	0	0	60	60
2012-09-13 05:00:00	0	0	10	50
2012-09-13 06:00:00	0	0	0	0
2012-09-13 07:00:00	0	0	0	0
2012-09-13 08:00:00	0	0	0	0
2012-09-13 09:00:00	0	0	0	0
2012-09-13 10:00:00	0	0	0	0
2012-09-13 11:00:00	0	0	0	0
2012-09-13 12:00:00	0	0	0	0
2012-09-13 13:00:00	0	0	0	0
2012-09-13 14:00:00	0	0	0	0
2012-09-13 15:00:00	0	0	0	0
2012-09-13 16:00:00	0	0	0	0
2012-09-13 17:00:00	0	0	0	0
2012-09-13 18:00:00	0	0	0	0
2012-09-13 19:00:00	50	20	60	50
2012-09-13 20:00:00	40	60	60	40
2012-09-13 21:00:00	60	60	50	60
2012-09-13 22:00:00	60	60	60	60
2012-09-13 23:00:00	40	60	10	10
2012-09-14	60	60	20	0
2012-09-14 01:00:00	40	60	40	0
2012-09-14 02:00:00	60	30	30	0
2012-09-14 03:00:00	60	10	60	50
2012-09-14 04:00:00	60	60	50	60
2012-09-14 05:00:00	20	10	30	50
2012-09-14 06:00:00	0	0	0	0
2012-09-14 07:00:00	0	0	0	0
2012-09-14 08:00:00	0	0	0	0
2012-09-14 09:00:00	0	0	0	10
2012-09-14 10:00:00	0	0	0	0
2012-09-14 11:00:00	0	0	0	0
2012-09-14 12:00:00	0	0	0	0
2012-09-14 13:00:00	0	0	0	0
2012-09-14 14:00:00	0	0	0	0
2012-09-14 15:00:00	0	0	0	0
2012-09-14 16:00:00	0	0	0	0
2012-09-14 17:00:00	0	0	0	0
2012-09-14 18:00:00	0	0	0	20
2012-09-14 19:00:00	60	20	60	60
2012-09-14 20:00:00	60	50	50	60
2012-09-14 21:00:00	20	10	50	60
2012-09-14 22:00:00	60	0	60	60
2012-09-14 23:00:00	60	60	60	60
2012-09-15	60	60	30	40
2012-09-15 01:00:00	30	60	60	0
2012-09-15 02:00:00	30	60	60	0
2012-09-15 03:00:00	0	50	50	0
2012-09-15 04:00:00	20	60	60	0
2012-09-15 05:00:00	60	40	40	30
2012-09-15 06:00:00	50	0	0	0
2012-09-15 07:00:00	0	0	0	0
2012-09-15 08:00:00	0	0	0	0
2012-09-15 09:00:00	0	0	0	0
2012-09-15 10:00:00	0	0	0	0
2012-09-15 11:00:00	0	0	0	0
2012-09-15 12:00:00	0	0	0	0
2012-09-15 13:00:00	0	0	0	0
2012-09-15 14:00:00	0	0	0	0
2012-09-15 15:00:00	0	0	0	0
2012-09-15 16:00:00	0	0	0	0
2012-09-15 17:00:00	0	0	0	0
2012-09-15 18:00:00	0	0	0	10
2012-09-15 19:00:00	50	0	60	60
2012-09-15 20:00:00	60	40	60	60
2012-09-15 21:00:00	50	60	60	60
2012-09-15 22:00:00	40	60	60	60
2012-09-15 23:00:00	0	60	60	10
2012-09-16	0	60	60	30
2012-09-16 01:00:00	60	50	10	60
2012-09-16 02:00:00	60	0	10	60
2012-09-16 03:00:00	60	10	20	60
2012-09-16 04:00:00	60	60	60	60
2012-09-16 05:00:00	60	60	60	0
2012-09-16 06:00:00	0	10	10	0
2012-09-16 07:00:00	0	0	0	0
2012-09-16 08:00:00	0	0	0	0
2012-09-16 09:00:00	0	0	0	0
2012-09-16 10:00:00	0	0	0	0
2012-09-16 11:00:00	0	0	0	0
2012-09-16 12:00:00	0	0	0	0
2012-09-16 13:00:00	0	0	0	0
2012-09-16 14:00:00	0	0	0	0
2012-09-16 15:00:00	0	0	0	0
2012-09-16 16:00:00	0	0	0	0
2012-09-16 17:00:00	0	0	0	0
2012-09-16 18:00:00	0	0	0	0
2012-09-16 19:00:00	30	30	40	50
2012-09-16 20:00:00	10	20	60	60
2012-09-16 21:00:00	50	0	60	40
2012-09-16 22:00:00	60	30	0	0
2012-09-16 23:00:00	60	60	60	40
2012-09-17	60	60	60	50
2012-09-17 01:00:00	60	60	60	0
2012-09-17 02:00:00	60	40	60	20
2012-09-17 03:00:00	60	10	60	60
2012-09-17 04:00:00	60	60	60	60
2012-09-17 05:00:00	60	40	50	60
2012-09-17 06:00:00	0	0	0	60
2012-09-17 07:00:00	0	0	0	20
2012-09-17 08:00:00	0	0	0	0
2012-09-17 09:00:00	0	0	0	0
2012-09-17 10:00:00	0	0	0	0
2012-09-17 11:00:00	0	0	0	0
2012-09-17 12:00:00	0	0	0	0
2012-09-17 13:00:00	0	0	0	0
2012-09-17 14:00:00	0	0	0	0
2012-09-17 15:00:00	0	0	0	0
2012-09-17 16:00:00	0	0	0	50
2012-09-17 17:00:00	0	0	0	30
2012-09-17 18:00:00	0	0	0	0
2012-09-17 19:00:00	60	30	50	0
2012-09-17 20:00:00	60	60	60	30
2012-09-17 21:00:00	0	30	0	60
2012-09-17 22:00:00	0	0	30	30
2012-09-17 23:00:00	50	40	0	20
2012-09-18	60	30	50	60
2012-09-18 01:00:00	60	30	40	60
2012-09-18 02:00:00	30	0	0	10
2012-09-18 03:00:00	40	50	30	0
2012-09-18 04:00:00	0	30	30	0
2012-09-18 05:00:00	40	40	60	60
2012-09-18 06:00:00	10	0	20	60
2012-09-18 07:00:00	0	0	0	40
2012-09-18 08:00:00	0	0	0	0
2012-09-18 09:00:00	0	0	0	0
2012-09-18 10:00:00	0	0	0	0
2012-09-18 11:00:00	0	0	0	0
2012-09-18 12:00:00	0	0	0	0
2012-09-18 13:00:00	0	0	0	0
2012-09-18 14:00:00	0	0	0	0
2012-09-18 15:00:00	0	0	0	0
2012-09-18 16:00:00	0	0	0	0
2012-09-18 17:00:00	0	0	0	0
2012-09-18 18:00:00	0	0	0	40
2012-09-18 19:00:00	20	30	40	40
2012-09-18 20:00:00	60	60	30	60
2012-09-18 21:00:00	60	30	40	60
2012-09-18 22:00:00	20	0	50	60
2012-09-18 23:00:00	20	0	0	50
2012-09-19	0	10	20	0
2012-09-19 01:00:00	30	30	30	0
2012-09-19 02:00:00	60	20	60	0
2012-09-19 03:00:00	60	30	10	0
2012-09-19 04:00:00	20	40	20	10
2012-09-19 05:00:00	0	10	40	60
2012-09-19 06:00:00	0	0	10	10
2012-09-19 07:00:00	0	0	0	0
2012-09-19 08:00:00	0	0	0	0
2012-09-19 09:00:00	0	0	0	0
2012-09-19 10:00:00	0	0	0	0
2012-09-19 11:00:00	0	0	0	0
2012-09-19 12:00:00	0	0	0	0
2012-09-19 13:00:00	0	0	0	0
2012-09-19 14:00:00	0	0	0	0
2012-09-19 15:00:00	0	0	0	0
2012-09-19 16:00:00	0	0	0	20
2012-09-19 17:00:00	0	0	0	20
2012-09-19 18:00:00	0	0	0	10
2012-09-19 19:00:00	50	10	20	60
2012-09-19 20:00:00	0	20	50	60
2012-09-19 21:00:00	10	60	20	60
2012-09-19 22:00:00	30	20	10	60
2012-09-19 23:00:00	10	10	10	60
2012-09-20	40	20	0	20
2012-09-20 01:00:00	20	0	60	0
2012-09-20 02:00:00	10	30	30	0
2012-09-20 03:00:00	10	30	60	0
2012-09-20 04:00:00	10	40	50	40
2012-09-20 05:00:00	20	50	30	40
2012-09-20 06:00:00	0	0	0	30
2012-09-20 07:00:00	0	0	0	0
2012-09-20 08:00:00	0	0	0	0
2012-09-20 09:00:00	0	0	0	0
2012-09-20 10:00:00	0	0	0	0
2012-09-20 11:00:00	0	0	0	0
2012-09-20 12:00:00	0	0	0	0
2012-09-20 13:00:00	0	0	0	0
2012-09-20 14:00:00	0	0	0	0
2012-09-20 15:00:00	0	0	0	0
2012-09-20 16:00:00	0	0	0	0
2012-09-20 17:00:00	0	0	0	0
2012-09-20 18:00:00	0	0	0	20
2012-09-20 19:00:00	20	20	40	60
2012-09-20 20:00:00	40	50	50	60
2012-09-20 21:00:00	50	10	50	60
2012-09-20 22:00:00	60	40	0	60
2012-09-20 23:00:00	60	0	20	20
2012-09-21	60	20	60	0
2012-09-21 01:00:00	60	0	60	0
2012-09-21 02:00:00	60	20	60	0
2012-09-21 03:00:00	60	20	60	60
2012-09-21 04:00:00	30	60	60	60
2012-09-21 05:00:00	0	20	10	60
2012-09-21 06:00:00	10	0	0	0
2012-09-21 07:00:00	0	0	0	0
2012-09-21 08:00:00	0	0	0	0
2012-09-21 09:00:00	0	0	0	0
2012-09-21 10:00:00	0	0	0	0
2012-09-21 11:00:00	0	0	0	0
2012-09-21 12:00:00	0	0	0	0
2012-09-21 13:00:00	0	0	0	0
2012-09-21 14:00:00	0	0	0	0
2012-09-21 15:00:00	0	0	0	0
2012-09-21 16:00:00	0	0	0	0
2012-09-21 17:00:00	0	0	0	0
2012-09-21 18:00:00	20	0	0	10
2012-09-21 19:00:00	60	10	40	60
2012-09-21 20:00:00	60	20	60	60
2012-09-21 21:00:00	60	60	60	60
2012-09-21 22:00:00	60	60	60	60
2012-09-21 23:00:00	20	10	60	40
2012-09-22	0	10	60	0
2012-09-22 01:00:00	20	60	40	0
2012-09-22 02:00:00	60	60	0	0
2012-09-22 03:00:00	20	60	0	0
2012-09-22 04:00:00	20	10	20	0
2012-09-22 05:00:00	0	0	20	30
2012-09-22 06:00:00	0	0	0	20
2012-09-22 07:00:00	0	0	0	0
2012-09-22 08:00:00	0	0	0	0
2012-09-22 09:00:00	0	0	0	0
2012-09-22 10:00:00	0	0	0	0
2012-09-22 11:00:00	0	0	0	0
2012-09-22 12:00:00	0	0	0	0
2012-09-22 13:00:00	0	0	0	0
2012-09-22 14:00:00	0	0	0	0
2012-09-22 15:00:00	0	0	0	0
2012-09-22 16:00:00	0	0	0	0
2012-09-22 17:00:00	0	0	0	0
2012-09-22 18:00:00	0	0	0	20
2012-09-22 19:00:00	40	20	60	60
2012-09-22 20:00:00	60	0	60	60
2012-09-22 21:00:00	60	30	60	60
2012-09-22 22:00:00	60	10	60	60
2012-09-22 23:00:00	60	60	60	60
2012-09-23	60	30	60	10
2012-09-23 01:00:00	40	40	60	0
2012-09-23 02:00:00	0	30	0	0
2012-09-23 03:00:00	0	0	0	0
2012-09-23 04:00:00	0	30	0	0
2012-09-23 05:00:00	0	40	10	30
2012-09-23 06:00:00	0	0	0	60
2012-09-23 07:00:00	0	0	0	10
2012-09-23 08:00:00	0	0	0	0
2012-09-23 09:00:00	0	0	0	0
2012-09-23 10:00:00	0	0	0	0
2012-09-23 11:00:00	0	0	0	0
2012-09-23 12:00:00	0	0	0	0
2012-09-23 13:00:00	0	0	0	0
2012-09-23 14:00:00	0	0	0	0
2012-09-23 15:00:00	0	0	0	0
2012-09-23 16:00:00	0	0	0	0
2012-09-23 17:00:00	0	0	0	0
2012-09-23 18:00:00	0	0	10	0
2012-09-23 19:00:00	40	40	60	40
2012-09-23 20:00:00	60	60	60	60
2012-09-23 21:00:00	60	60	60	60
2012-09-23 22:00:00	40	60	60	60
2012-09-23 23:00:00	0	60	60	60
2012-09-24	30	60	60	60
2012-09-24 01:00:00	60	10	40	10
2012-09-24 02:00:00	10	0	0	0
2012-09-24 03:00:00	50	60	50	50
2012-09-24 04:00:00	60	60	60	60
2012-09-24 05:00:00	20	60	10	50
2012-09-24 06:00:00	0	0	0	10
2012-09-24 07:00:00	0	0	0	0
2012-09-24 08:00:00	0	0	0	0
2012-09-24 09:00:00	0	0	0	0
2012-09-24 10:00:00	0	0	0	0
2012-09-24 11:00:00	0	0	0	0
2012-09-24 12:00:00	0	0	0	0
2012-09-24 13:00:00	0	0	0	0
2012-09-24 14:00:00	0	0	0	0
2012-09-24 15:00:00	0	0	0	0
2012-09-24 16:00:00	0	0	0	0
2012-09-24 17:00:00	0	0	0	0
2012-09-24 18:00:00	20	0	10	20
2012-09-24 19:00:00	30	20	60	60
2012-09-24 20:00:00	50	20	60	60
2012-09-24 21:00:00	60	60	60	60
2012-09-24 22:00:00	60	0	60	60
2012-09-24 23:00:00	0	10	60	60
2012-09-25	40	40	60	30
2012-09-25 01:00:00	50	60	60	0
2012-09-25 02:00:00	60	60	60	30
2012-09-25 03:00:00	50	30	60	60
2012-09-25 04:00:00	10	40	60	40
2012-09-25 05:00:00	30	20	0	0
2012-09-25 06:00:00	0	0	0	0
2012-09-25 07:00:00	0	0	0	0
2012-09-25 08:00:00	0	0	0	0
2012-09-25 09:00:00	0	0	0	0
2012-09-25 10:00:00	0	0	0	0
2012-09-25 11:00:00	0	0	0	0
2012-09-25 12:00:00	0	0	0	0
2012-09-25 13:00:00	0	0	0	0
2012-09-25 14:00:00	0	0	0	0
2012-09-25 15:00:00	0	0	0	0
2012-09-25 16:00:00	0	0	0	0
2012-09-25 17:00:00	0	0	0	0
2012-09-25 18:00:00	20	0	10	20
2012-09-25 19:00:00	60	20	60	60
2012-09-25 20:00:00	60	40	60	60
2012-09-25 21:00:00	60	60	60	60
2012-09-25 22:00:00	60	60	60	60
2012-09-25 23:00:00	60	0	60	60
2012-09-26	50	30	60	60
2012-09-26 01:00:00	20	20	60	30
2012-09-26 02:00:00	20	60	40	0
2012-09-26 03:00:00	60	60	40	0
2012-09-26 04:00:00	60	60	60	0
2012-09-26 05:00:00	60	60	50	0
2012-09-26 06:00:00	20	20	10	20
2012-09-26 07:00:00	0	0	0	0
2012-09-26 08:00:00	0	0	0	0
2012-09-26 09:00:00	0	0	0	0
2012-09-26 10:00:00	0	0	0	0
2012-09-26 11:00:00	0	0	0	0
2012-09-26 12:00:00	0	0	0	0
2012-09-26 13:00:00	0	0	0	0
2012-09-26 14:00:00	0	0	0	0
2012-09-26 15:00:00	0	0	0	0
2012-09-26 16:00:00	0	0	0	0
2012-09-26 17:00:00	0	0	0	0
2012-09-26 18:00:00	20	0	20	0
2012-09-26 19:00:00	60	20	60	40
2012-09-26 20:00:00	60	60	60	60
2012-09-26 21:00:00	60	60	60	60
2012-09-26 22:00:00	10	60	60	60
2012-09-26 23:00:00	60	60	60	60
2012-09-27	60	60	60	60
2012-09-27 01:00:00	50	60	60	40
2012-09-27 02:00:00	10	60	50	0
2012-09-27 03:00:00	60	10	0	30
2012-09-27 04:00:00	60	30	30	60
2012-09-27 05:00:00	60	50	60	60
2012-09-27 06:00:00	0	0	0	0
2012-09-27 07:00:00	0	0	0	0
2012-09-27 08:00:00	0	0	0	0
2012-09-27 09:00:00	0	0	0	0
2012-09-27 10:00:00	0	0	0	0
2012-09-27 11:00:00	0	0	0	0
2012-09-27 12:00:00	0	0	0	0
2012-09-27 13:00:00	0	0	0	0
2012-09-27 14:00:00	0	0	0	0
2012-09-27 15:00:00	0	0	0	0
2012-09-27 16:00:00	0	0	0	0
2012-09-27 17:00:00	0	0	0	0
2012-09-27 18:00:00	0	0	20	0
2012-09-27 19:00:00	50	10	60	50
2012-09-27 20:00:00	60	30	60	40
2012-09-27 21:00:00	60	60	60	0
2012-09-27 22:00:00	60	60	60	50
2012-09-27 23:00:00	60	30	60	60
2012-09-28	60	10	60	60
2012-09-28 01:00:00	60	40	60	60
2012-09-28 02:00:00	60	60	60	60
2012-09-28 03:00:00	10	10	40	50
2012-09-28 04:00:00	0	50	30	0
2012-09-28 05:00:00	0	0	0	0
2012-09-28 06:00:00	0	0	0	0
2012-09-28 07:00:00	0	0	0	0
2012-09-28 08:00:00	0	0	0	0
2012-09-28 09:00:00	0	0	0	0
2012-09-28 10:00:00	0	0	0	0
2012-09-28 11:00:00	0	0	0	0
2012-09-28 12:00:00	0	0	0	0
2012-09-28 13:00:00	0	0	0	0
2012-09-28 14:00:00	0	0	0	0
2012-09-28 15:00:00	0	0	0	0
2012-09-28 16:00:00	0	0	0	0
2012-09-28 17:00:00	0	0	0	0
2012-09-28 18:00:00	0	10	10	10
2012-09-28 19:00:00	50	20	60	50
2012-09-28 20:00:00	60	20	60	60
2012-09-28 21:00:00	60	60	60	60
2012-09-28 22:00:00	60	20	60	60
2012-09-28 23:00:00	60	0	60	60
2012-09-29	60	60	60	60
2012-09-29 01:00:00	60	60	60	60
2012-09-29 02:00:00	40	20	60	60
2012-09-29 03:00:00	0	0	60	0
2012-09-29 04:00:00	0	20	50	10
2012-09-29 05:00:00	0	20	0	0
2012-09-29 06:00:00	0	0	0	0
2012-09-29 07:00:00	0	0	0	0
2012-09-29 08:00:00	0	0	0	0
2012-09-29 09:00:00	0	0	0	0
2012-09-29 10:00:00	0	0	0	0
2012-09-29 11:00:00	0	0	0	0
2012-09-29 12:00:00	0	0	0	0
2012-09-29 13:00:00	0	0	0	0
2012-09-29 14:00:00	0	0	0	0
2012-09-29 15:00:00	0	0	0	0
2012-09-29 16:00:00	0	0	0	0
2012-09-29 17:00:00	0	0	0	0
2012-09-29 18:00:00	10	10	10	30
2012-09-29 19:00:00	60	10	50	60
2012-09-29 20:00:00	60	50	60	60
2012-09-29 21:00:00	60	50	60	60
2012-09-29 22:00:00	60	30	60	50
2012-09-29 23:00:00	60	50	60	0
2012-09-30	60	20	0	0
2012-09-30 01:00:00	30	0	0	0
2012-09-30 02:00:00	0	50	0	0
2012-09-30 03:00:00	10	60	0	10
2012-09-30 04:00:00	0	60	30	30
2012-09-30 05:00:00	0	60	60	60
2012-09-30 06:00:00	0	0	0	0
2012-09-30 07:00:00	0	0	0	0
2012-09-30 08:00:00	0	0	0	0
2012-09-30 09:00:00	0	0	0	0
2012-09-30 10:00:00	0	0	0	0
2012-09-30 11:00:00	0	0	0	0
2012-09-30 12:00:00	0	0	0	0
2012-09-30 13:00:00	0	0	0	0
2012-09-30 14:00:00	0	0	0	0
2012-09-30 15:00:00	0	0	0	0
2012-09-30 16:00:00	0	0	0	0
2012-09-30 17:00:00	0	0	0	0
2012-09-30 18:00:00	10	10	30	20
2012-09-30 19:00:00	60	10	60	60
2012-09-30 20:00:00	60	50	60	60
2012-09-30 21:00:00	60	60	60	60
2012-09-30 22:00:00	60	30	60	60
2012-09-30 23:00:00	60	50	60	60
2012-10-01	60	10	60	60
2012-10-01 01:00:00	60	60	60	60
2012-10-01 02:00:00	60	60	60	60
2012-10-01 03:00:00	60	20	60	60
2012-10-01 04:00:00	60	60	60	60
2012-10-01 05:00:00	60	60	60	60
2012-10-01 06:00:00	10	30	10	20
2012-10-01 07:00:00	0	0	0	0
2012-10-01 08:00:00	0	0	0	0
2012-10-01 09:00:00	0	0	0	0
2012-10-01 10:00:00	0	0	0	0
2012-10-01 11:00:00	0	0	0	0
2012-10-01 12:00:00	0	0	0	0
2012-10-01 13:00:00	0	0	0	0
2012-10-01 14:00:00	0	0	0	0
2012-10-01 15:00:00	0	0	0	0
2012-10-01 16:00:00	0	0	0	0
2012-10-01 17:00:00	0	0	0	0
2012-10-01 18:00:00	40	0	30	30
2012-10-01 19:00:00	60	20	60	60
2012-10-01 20:00:00	60	60	60	60
2012-10-01 21:00:00	60	60	60	60
2012-10-01 22:00:00	60	60	60	60
2012-10-01 23:00:00	60	60	60	60
2012-10-02	60	20	50	60
2012-10-02 01:00:00	10	30	50	60
2012-10-02 02:00:00	0	60	60	60
2012-10-02 03:00:00	60	0	60	60
2012-10-02 04:00:00	60	60	60	50
2012-10-02 05:00:00	50	10	20	0
2012-10-02 06:00:00	0	0	0	0
2012-10-02 07:00:00	0	0	0	0
2012-10-02 08:00:00	0	0	0	10
2012-10-02 09:00:00	0	0	0	0
2012-10-02 10:00:00	0	0	0	0
2012-10-02 11:00:00	0	0	0	0
2012-10-02 12:00:00	0	0	0	0
2012-10-02 13:00:00	0	0	0	0
2012-10-02 14:00:00	0	0	0	0
2012-10-02 15:00:00	0	0	0	0
2012-10-02 16:00:00	0	0	0	0
2012-10-02 17:00:00	0	0	0	0
2012-10-02 18:00:00	20	0	10	10
2012-10-02 19:00:00	60	40	60	60
2012-10-02 20:00:00	60	60	60	60
2012-10-02 21:00:00	60	60	60	60
2012-10-02 22:00:00	60	60	60	60
2012-10-02 23:00:00	60	30	60	60
2012-10-03	60	40	60	60
2012-10-03 01:00:00	60	60	30	40
2012-10-03 02:00:00	60	60	30	60
2012-10-03 03:00:00	60	50	60	60
2012-10-03 04:00:00	50	40	60	20
2012-10-03 05:00:00	0	40	30	60
2012-10-03 06:00:00	0	0	0	0
2012-10-03 07:00:00	0	0	0	0
2012-10-03 08:00:00	0	0	0	0
2012-10-03 09:00:00	0	0	0	0
2012-10-03 10:00:00	0	0	0	0
2012-10-03 11:00:00	0	0	0	0
2012-10-03 12:00:00	0	0	0	0
2012-10-03 13:00:00	0	0	0	0
2012-10-03 14:00:00	0	0	0	0
2012-10-03 15:00:00	0	0	0	0
2012-10-03 16:00:00	0	0	0	0
2012-10-03 17:00:00	0	0	0	0
2012-10-03 18:00:00	40	0	30	0
2012-10-03 19:00:00	60	30	60	60
2012-10-03 20:00:00	60	60	60	60
2012-10-03 21:00:00	60	60	60	60
2012-10-03 22:00:00	60	60	60	60
2012-10-03 23:00:00	60	30	60	60
2012-10-04	30	20	60	60
2012-10-04 01:00:00	0	60	60	60
2012-10-04 02:00:00	0	30	0	10
2012-10-04 03:00:00	30	20	0	0
2012-10-04 04:00:00	20	0	0	0
2012-10-04 05:00:00	0	0	0	0
2012-10-04 06:00:00	0	0	0	0
2012-10-04 07:00:00	0	0	0	0
2012-10-04 08:00:00	0	0	0	0
2012-10-04 09:00:00	0	0	0	0
2012-10-04 10:00:00	0	0	0	0
2012-10-04 11:00:00	0	0	0	0
2012-10-04 12:00:00	0	0	0	0
2012-10-04 13:00:00	0	0	0	0
2012-10-04 14:00:00	0	0	0	0
2012-10-04 15:00:00	0	0	0	0
2012-10-04 16:00:00	0	0	0	0
2012-10-04 17:00:00	0	0	0	0
2012-10-04 18:00:00	30	10	20	30
2012-10-04 19:00:00	60	50	60	60
2012-10-04 20:00:00	60	60	60	60
2012-10-04 21:00:00	60	60	60	60
2012-10-04 22:00:00	60	60	60	60
2012-10-04 23:00:00	60	60	60	60
2012-10-05	60	60	60	60
2012-10-05 01:00:00	60	60	60	60
2012-10-05 02:00:00	60	60	60	60
2012-10-05 03:00:00	30	60	60	60
2012-10-05 04:00:00	20	60	60	10
2012-10-05 05:00:00	60	30	60	50
2012-10-05 06:00:00	20	0	0	30
2012-10-05 07:00:00	0	0	0	0
2012-10-05 08:00:00	0	0	0	0
2012-10-05 09:00:00	0	0	0	0
2012-10-05 10:00:00	0	0	0	0
2012-10-05 11:00:00	0	0	0	0
2012-10-05 12:00:00	0	0	0	0
2012-10-05 13:00:00	0	0	0	0
2012-10-05 14:00:00	0	0	0	0
2012-10-05 15:00:00	0	0	0	0
2012-10-05 16:00:00	0	0	0	0
2012-10-05 17:00:00	0	0	0	0
2012-10-05 18:00:00	20	10	20	30
2012-10-05 19:00:00	60	60	60	60
2012-10-05 20:00:00	60	60	60	60
2012-10-05 21:00:00	60	60	60	60
2012-10-05 22:00:00	60	60	60	60
2012-10-05 23:00:00	60	60	60	60
2012-10-06	50	20	50	40
2012-10-06 01:00:00	0	20	0	0
2012-10-06 02:00:00	20	60	10	30
2012-10-06 03:00:00	60	60	60	60
2012-10-06 04:00:00	60	60	60	60
2012-10-06 05:00:00	60	40	60	60
2012-10-06 06:00:00	0	0	10	20
2012-10-06 07:00:00	0	0	0	0
2012-10-06 08:00:00	0	0	0	0
2012-10-06 09:00:00	0	0	0	0
2012-10-06 10:00:00	0	0	0	0
2012-10-06 11:00:00	0	0	0	0
2012-10-06 12:00:00	0	0	0	0
2012-10-06 13:00:00	0	0	0	0
2012-10-06 14:00:00	0	0	0	0
2012-10-06 15:00:00	0	0	0	0
2012-10-06 16:00:00	0	0	0	0
2012-10-06 17:00:00	0	0	0	0
2012-10-06 18:00:00	10	0	0	20
2012-10-06 19:00:00	60	40	50	40
2012-10-06 20:00:00	60	30	60	60
2012-10-06 21:00:00	60	50	60	60
2012-10-06 22:00:00	60	60	60	60
2012-10-06 23:00:00	60	30	60	60
2012-10-07	60	60	60	60
2012-10-07 01:00:00	60	50	50	60
2012-10-07 02:00:00	30	60	0	50
2012-10-07 03:00:00	0	40	0	0
2012-10-07 04:00:00	10	0	30	0
2012-10-07 05:00:00	0	0	50	0
2012-10-07 06:00:00	0	0	0	0
2012-10-07 07:00:00	0	0	0	0
2012-10-07 08:00:00	0	0	0	0
2012-10-07 09:00:00	0	0	0	0
2012-10-07 10:00:00	0	0	0	0
2012-10-07 11:00:00	0	0	0	0
2012-10-07 12:00:00	0	0	0	0
2012-10-07 13:00:00	0	0	0	0
2012-10-07 14:00:00	0	0	0	0
2012-10-07 15:00:00	0	0	0	0
2012-10-07 16:00:00	0	0	0	0
2012-10-07 17:00:00	0	0	0	0
2012-10-07 18:00:00	40	0	20	30
2012-10-07 19:00:00	60	40	60	60
2012-10-07 20:00:00	60	60	60	60
2012-10-07 21:00:00	60	60	10	60
2012-10-07 22:00:00	60	60	30	60
2012-10-07 23:00:00	60	60	60	60
2012-10-08	60	60	60	60
2012-10-08 01:00:00	60	60	60	60
2012-10-08 02:00:00	60	60	60	60
2012-10-08 03:00:00	60	60	60	60
2012-10-08 04:00:00	60	60	60	60
2012-10-08 05:00:00	40	0	40	50
2012-10-08 06:00:00	0	0	0	0
2012-10-08 07:00:00	0	0	0	0
2012-10-08 08:00:00	0	0	0	0
2012-10-08 09:00:00	0	0	0	0
2012-10-08 10:00:00	0	0	0	0
2012-10-08 11:00:00	0	0	0	0
2012-10-08 12:00:00	0	0	0	0
2012-10-08 13:00:00	0	0	0	0
2012-10-08 17:00:00	0	0	0	0
2012-10-08 18:00:00	40	20	40	30
2012-10-08 19:00:00	60	60	60	60
2012-10-08 20:00:00	60	60	60	60
2012-10-08 21:00:00	60	60	60	60
2012-10-08 22:00:00	60	60	60	60
2012-10-08 23:00:00	60	60	60	60
2012-10-09	0	60	60	60
2012-10-09 01:00:00	60	60	60	60
2012-10-09 02:00:00	60	60	30	60
2012-10-09 03:00:00	60	60	30	60
2012-10-09 04:00:00	60	40	60	40
2012-10-09 05:00:00	50	0	50	0
2012-10-09 06:00:00	0	0	0	0
2012-10-09 07:00:00	0	0	0	0
2012-10-09 08:00:00	0	0	0	0
2012-10-09 09:00:00	0	0	0	0
2012-10-09 10:00:00	0	0	0	0
2012-10-09 11:00:00	0	0	0	0
2012-10-09 12:00:00	0	0	0	0
2012-10-09 13:00:00	0	0	0	0
2012-10-09 14:00:00	0	0	0	0
2012-10-09 15:00:00	0	0	0	0
2012-10-09 16:00:00	0	0	0	0
2012-10-09 17:00:00	0	0	0	0
2012-10-09 18:00:00	50	30	30	50
2012-10-09 19:00:00	60	60	60	60
2012-10-09 20:00:00	60	60	60	60
2012-10-09 21:00:00	60	60	60	60
2012-10-09 22:00:00	60	60	60	60
2012-10-09 23:00:00	60	60	60	60
2012-10-10	60	60	60	60
2012-10-10 01:00:00	40	60	60	60
2012-10-10 02:00:00	60	60	60	60
2012-10-10 03:00:00	60	60	60	60
2012-10-10 04:00:00	60	50	60	30
2012-10-10 05:00:00	60	40	30	60
2012-10-10 06:00:00	0	0	0	20
2012-10-10 07:00:00	0	0	0	0
2012-10-10 08:00:00	0	0	0	0
2012-10-10 09:00:00	0	0	0	0
2012-10-10 10:00:00	0	0	0	0
2012-10-10 11:00:00	0	0	0	0
2012-10-10 12:00:00	0	0	0	0
2012-10-10 13:00:00	0	0	0	0
2012-10-10 14:00:00	0	0	0	0
2012-10-10 15:00:00	0	0	0	0
2012-10-10 16:00:00	0	0	0	0
2012-10-10 17:00:00	0	0	0	10
2012-10-10 18:00:00	40	30	30	60
2012-10-10 19:00:00	60	60	60	60
2012-10-10 20:00:00	60	60	60	60
2012-10-10 21:00:00	60	60	60	60
2012-10-10 22:00:00	60	60	60	60
2012-10-10 23:00:00	60	60	60	60
2012-10-11	60	60	60	60
2012-10-11 01:00:00	60	60	60	60
2012-10-11 02:00:00	60	60	60	60
2012-10-11 03:00:00	30	60	60	60
2012-10-11 04:00:00	60	60	60	60
2012-10-11 05:00:00	60	20	20	50
2012-10-11 06:00:00	10	0	0	0
2012-10-11 07:00:00	0	0	0	0
2012-10-11 08:00:00	0	0	0	0
2012-10-11 09:00:00	0	0	0	0
2012-10-11 10:00:00	0	0	0	0
2012-10-11 11:00:00	0	0	0	0
2012-10-11 12:00:00	0	0	0	0
2012-10-11 13:00:00	0	0	0	0
2012-10-11 14:00:00	0	0	0	0
2012-10-11 15:00:00	0	0	0	0
2012-10-11 16:00:00	0	0	0	0
2012-10-11 17:00:00	0	0	0	0
2012-10-11 18:00:00	40	30	30	50
2012-10-11 19:00:00	60	60	60	60
2012-10-11 20:00:00	60	60	60	60
2012-10-11 21:00:00	60	60	60	60
2012-10-11 22:00:00	40	60	60	40
2012-10-11 23:00:00	0	60	60	60
2012-10-12	60	60	60	60
2012-10-12 01:00:00	60	60	40	60
2012-10-12 02:00:00	60	30	0	60
2012-10-12 03:00:00	60	40	40	60
2012-10-12 04:00:00	60	60	60	60
2012-10-12 05:00:00	40	30	60	0
2012-10-12 06:00:00	0	0	10	0
2012-10-12 07:00:00	0	0	0	0
2012-10-12 08:00:00	0	0	0	0
2012-10-12 09:00:00	0	0	0	0
2012-10-12 10:00:00	0	0	0	0
2012-10-12 11:00:00	0	0	0	0
2012-10-12 12:00:00	0	0	0	0
2012-10-12 13:00:00	0	0	0	0
2012-10-12 14:00:00	0	0	0	0
2012-10-12 15:00:00	0	0	0	0
2012-10-12 16:00:00	0	0	0	0
2012-10-12 17:00:00	0	0	0	0
2012-10-12 18:00:00	30	30	40	40
2012-10-12 19:00:00	60	60	60	60
2012-10-12 20:00:00	60	60	60	60
2012-10-12 21:00:00	60	60	60	30
2012-10-12 22:00:00	0	20	60	0
2012-10-12 23:00:00	0	10	60	50
2012-10-13	0	10	60	60
2012-10-13 01:00:00	0	60	60	60
2012-10-13 02:00:00	30	40	60	50
2012-10-13 03:00:00	50	0	50	0
2012-10-13 04:00:00	0	0	0	0
2012-10-13 05:00:00	10	0	0	0
2012-10-13 06:00:00	10	0	0	0
2012-10-13 07:00:00	0	0	0	0
2012-10-13 08:00:00	0	0	0	0
2012-10-13 09:00:00	0	0	0	0
2012-10-13 10:00:00	0	0	0	0
2012-10-13 11:00:00	0	0	0	0
2012-10-13 12:00:00	0	0	0	0
2012-10-13 13:00:00	0	0	0	0
2012-10-13 14:00:00	0	0	0	0
2012-10-13 15:00:00	0	0	0	0
2012-10-13 16:00:00	0	0	0	0
2012-10-13 17:00:00	0	0	0	10
2012-10-13 18:00:00	50	20	30	60
2012-10-13 19:00:00	60	60	60	60
2012-10-13 20:00:00	60	60	60	60
2012-10-13 21:00:00	60	60	60	60
2012-10-13 22:00:00	60	60	60	60
2012-10-13 23:00:00	20	20	20	10
2012-10-14	0	0	0	0
2012-10-14 01:00:00	0	0	0	0
2012-10-14 02:00:00	0	0	0	0
2012-10-14 03:00:00	0	0	0	0
2012-10-14 04:00:00	10	0	0	0
2012-10-14 05:00:00	0	0	0	0
2012-10-14 06:00:00	0	0	0	0
2012-10-14 07:00:00	0	0	0	0
2012-10-14 08:00:00	0	0	0	0
2012-10-14 09:00:00	0	0	0	0
2012-10-14 10:00:00	0	0	0	0
2012-10-14 11:00:00	0	0	0	0
2012-10-14 12:00:00	0	0	0	0
2012-10-14 13:00:00	0	0	0	0
2012-10-14 14:00:00	0	0	0	0
2012-10-14 15:00:00	0	0	0	0
2012-10-14 16:00:00	0	0	0	50
2012-10-14 17:00:00	0	10	0	60
2012-10-14 18:00:00	60	50	50	60
2012-10-14 19:00:00	60	60	60	60
2012-10-14 20:00:00	60	60	60	60
2012-10-14 21:00:00	60	60	60	60
2012-10-14 22:00:00	60	60	60	60
2012-10-14 23:00:00	60	60	60	60
2012-10-15	60	40	60	40
2012-10-15 01:00:00	0	0	10	0
2012-10-15 02:00:00	0	0	0	0
2012-10-15 03:00:00	0	10	10	10
2012-10-15 04:00:00	0	0	0	0
2012-10-15 05:00:00	0	10	0	0
2012-10-15 06:00:00	0	0	0	0
2012-10-15 07:00:00	0	0	0	0
2012-10-15 08:00:00	0	0	0	0
2012-10-15 09:00:00	0	0	0	0
2012-10-15 10:00:00	0	0	0	0
2012-10-15 11:00:00	0	0	0	0
2012-10-15 12:00:00	0	0	0	0
2012-10-15 13:00:00	0	0	0	0
2012-10-15 14:00:00	0	0	0	0
2012-10-15 15:00:00	0	0	0	0
2012-10-15 16:00:00	0	0	0	0
2012-10-15 17:00:00	0	0	0	30
2012-10-15 18:00:00	60	50	60	60
2012-10-15 19:00:00	60	60	60	60
2012-10-16 07:00:00	0	0	0	0
2012-10-16 08:00:00	0	0	0	0
2012-10-16 09:00:00	0	0	0	0
2012-10-16 10:00:00	0	0	0	0
2012-10-16 11:00:00	0	0	0	0
2012-10-16 12:00:00	0	0	0	0
2012-10-16 13:00:00	0	0	0	0
2012-10-16 14:00:00	0	0	0	0
2012-10-16 15:00:00	0	0	0	0
2012-10-16 16:00:00	0	0	0	0
2012-10-16 17:00:00	0	0	0	0
2012-10-16 18:00:00	20	40	60	40
2012-10-16 19:00:00	60	60	60	60
2012-10-16 20:00:00	60	60	60	60
2012-10-16 21:00:00	60	60	60	50
2012-10-16 22:00:00	60	60	60	0
2012-10-16 23:00:00	60	60	60	0
2012-10-17	60	60	60	0
2012-10-17 01:00:00	60	60	60	10
2012-10-17 02:00:00	60	60	60	60
2012-10-17 03:00:00	60	60	60	60
2012-10-17 04:00:00	60	60	60	60
2012-10-17 05:00:00	0	0	60	60
2012-10-17 06:00:00	0	0	50	60
2012-10-17 07:00:00	0	0	0	0
2012-10-17 08:00:00	0	0	0	0
2012-10-17 09:00:00	0	0	0	0
2012-10-17 10:00:00	0	0	0	0
2012-10-17 11:00:00	0	0	0	0
2012-10-17 12:00:00	0	0	0	0
2012-10-17 13:00:00	0	0	0	0
2012-10-17 14:00:00	0	0	0	0
2012-10-17 15:00:00	0	0	0	0
2012-10-17 16:00:00	0	0	0	0
2012-10-17 17:00:00	0	0	0	0
2012-10-17 18:00:00	40	40	40	40
2012-10-17 19:00:00	60	60	60	60
2012-10-17 20:00:00	60	60	60	60
2012-10-17 21:00:00	60	60	60	60
2012-10-17 22:00:00	60	60	60	60
2012-10-17 23:00:00	60	60	60	60
2012-10-18	60	60	60	60
2012-10-18 01:00:00	30	60	60	60
2012-10-18 09:00:00	0	0	0	0
2012-10-18 10:00:00	0	0	0	0
2012-10-18 11:00:00	0	0	0	0
2012-10-18 12:00:00	0	0	0	0
2012-10-18 13:00:00	0	0	0	0
2012-10-18 14:00:00	0	0	0	0
2012-10-18 15:00:00	0	0	0	0
2012-10-18 16:00:00	0	0	0	0
2012-10-18 17:00:00	0	0	0	0
2012-10-18 18:00:00	50	30	30	20
2012-10-18 19:00:00	60	60	60	60
2012-10-18 20:00:00	60	60	60	60
2012-10-18 21:00:00	60	60	60	60
2012-10-18 22:00:00	60	60	60	60
2012-10-18 23:00:00	60	60	60	60
2012-10-19	60	60	20	60
2012-10-19 01:00:00	60	60	30	60
2012-10-19 02:00:00	0	60	60	60
2012-10-19 03:00:00	40	60	60	40
2012-10-19 04:00:00	60	60	60	0
2012-10-19 05:00:00	50	10	60	40
2012-10-19 06:00:00	50	0	0	0
2012-10-19 07:00:00	0	0	0	0
2012-10-19 08:00:00	0	0	0	0
2012-10-19 09:00:00	0	0	0	0
2012-10-19 10:00:00	0	0	0	0
2012-10-19 11:00:00	0	0	0	0
2012-10-19 12:00:00	0	0	0	0
2012-10-19 13:00:00	0	0	0	0
2012-10-19 14:00:00	0	0	0	0
2012-10-19 15:00:00	0	0	0	0
2012-10-19 16:00:00	0	0	0	0
2012-10-19 17:00:00	0	0	0	0
2012-10-19 18:00:00	0	0	50	40
2012-10-19 19:00:00	60	60	60	60
2012-10-19 20:00:00	60	60	60	60
2012-10-19 21:00:00	60	60	60	60
2012-10-19 22:00:00	60	60	60	60
2012-10-19 23:00:00	60	60	60	60
2012-10-20	60	60	60	60
2012-10-20 01:00:00	60	60	60	60
2012-10-20 02:00:00	60	60	20	60
2012-10-20 03:00:00	60	50	50	50
2012-10-20 04:00:00	60	0	30	10
2012-10-20 05:00:00	60	0	0	0
2012-10-20 06:00:00	0	0	0	0
2012-10-20 07:00:00	0	0	0	0
2012-10-20 08:00:00	0	0	0	0
2012-10-20 09:00:00	0	0	0	0
2012-10-20 10:00:00	0	0	0	0
2012-10-20 11:00:00	0	0	0	0
2012-10-20 12:00:00	0	0	0	0
2012-10-20 13:00:00	0	0	0	0
2012-10-20 14:00:00	0	0	0	0
2012-10-20 15:00:00	0	0	0	0
2012-10-20 16:00:00	0	0	0	0
2012-10-20 17:00:00	20	0	0	10
2012-10-20 18:00:00	60	30	50	60
2012-10-20 19:00:00	60	60	60	60
2012-10-20 20:00:00	60	60	60	60
2012-10-20 21:00:00	60	60	60	60
2012-10-20 22:00:00	30	60	60	60
2012-10-20 23:00:00	60	60	60	60
2012-10-21	60	60	60	40
2012-10-21 01:00:00	60	60	60	60
2012-10-21 02:00:00	60	60	40	60
2012-10-21 03:00:00	60	60	0	60
2012-10-21 04:00:00	60	60	60	60
2012-10-21 05:00:00	30	30	10	40
2012-10-21 06:00:00	0	0	0	0
2012-10-21 07:00:00	0	0	0	0
2012-10-21 08:00:00	0	0	0	0
2012-10-21 09:00:00	0	0	0	0
2012-10-21 10:00:00	0	0	0	0
2012-10-21 11:00:00	0	0	0	0
2012-10-21 12:00:00	0	0	0	0
2012-10-21 13:00:00	0	0	0	0
2012-10-21 14:00:00	0	0	0	0
2012-10-21 15:00:00	0	0	0	0
2012-10-21 16:00:00	0	0	0	0
2012-10-21 17:00:00	0	0	10	10
2012-10-21 18:00:00	50	50	60	60
2012-10-21 19:00:00	60	60	60	60
2012-10-21 20:00:00	60	60	60	60
2012-10-21 21:00:00	60	60	60	60
2012-10-21 22:00:00	60	60	60	60
2012-10-21 23:00:00	60	60	60	60
2012-10-22	60	60	60	60
2012-10-22 01:00:00	60	60	60	60
2012-10-22 02:00:00	30	60	60	60
2012-10-22 03:00:00	10	60	60	60
2012-10-22 04:00:00	60	60	60	60
2012-10-22 05:00:00	60	50	50	60
2012-10-22 06:00:00	50	0	0	0
2012-10-22 07:00:00	0	0	0	0
2012-10-22 08:00:00	0	0	0	0
2012-10-22 09:00:00	0	0	0	0
2012-10-22 10:00:00	0	0	0	0
2012-10-22 11:00:00	0	0	0	0
2012-10-22 12:00:00	0	0	0	0
2012-10-22 13:00:00	0	0	0	0
2012-10-22 14:00:00	0	0	0	0
2012-10-22 15:00:00	0	0	0	0
2012-10-22 16:00:00	0	0	0	0
2012-10-22 17:00:00	10	0	0	0
2012-10-22 18:00:00	50	40	60	50
2012-10-22 19:00:00	60	60	60	60
2012-10-22 20:00:00	60	60	60	60
2012-10-23 10:00:00	0	0	0	0
2012-10-23 11:00:00	0	0	0	0
2012-10-23 12:00:00	0	0	0	0
2012-10-23 13:00:00	0	0	0	0
2012-10-23 14:00:00	0	0	0	0
2012-10-23 15:00:00	0	0	0	0
2012-10-23 16:00:00	0	0	0	0
2012-10-23 17:00:00	0	0	0	0
2012-10-23 18:00:00	60	40	50	60
2012-10-23 19:00:00	60	60	60	60
2012-10-23 20:00:00	60	60	60	60
2012-10-23 21:00:00	50	60	0	60
2012-10-23 22:00:00	30	60	60	60
2012-10-23 23:00:00	60	60	60	60
2012-10-24	60	60	60	60
2012-10-24 01:00:00	60	60	60	60
2012-10-24 02:00:00	60	60	60	60
2012-10-24 03:00:00	60	60	60	60
2012-10-24 04:00:00	60	60	40	60
2012-10-24 05:00:00	0	30	0	0
2012-10-24 06:00:00	0	0	0	10
2012-10-24 07:00:00	0	0	0	0
2012-10-24 08:00:00	0	0	0	0
2012-10-24 09:00:00	0	0	0	0
2012-10-24 10:00:00	0	0	0	0
2012-10-24 11:00:00	0	0	0	0
2012-10-24 12:00:00	0	0	0	0
2012-10-24 13:00:00	0	0	0	0
2012-10-24 14:00:00	0	0	0	0
2012-10-24 15:00:00	0	0	0	0
2012-10-24 16:00:00	0	0	0	0
2012-10-24 17:00:00	0	0	0	0
2012-10-24 18:00:00	50	50	40	50
2012-10-24 19:00:00	60	60	60	60
2012-10-24 20:00:00	60	60	60	60
2012-10-24 21:00:00	50	60	60	60
2012-10-24 22:00:00	20	60	60	60
2012-10-24 23:00:00	60	60	60	60
2012-10-25	60	60	60	60
2012-10-25 01:00:00	60	60	60	60
2012-10-25 02:00:00	60	60	60	60
2012-10-25 03:00:00	60	60	60	60
2012-10-25 04:00:00	50	60	60	60
2012-10-25 05:00:00	0	40	40	50
2012-10-25 06:00:00	0	0	0	0
2012-10-25 07:00:00	0	0	0	0
2012-10-25 08:00:00	0	0	0	0
2012-10-25 09:00:00	0	0	0	0
2012-10-25 10:00:00	0	0	0	0
2012-10-25 11:00:00	0	0	0	0
2012-10-25 12:00:00	0	0	0	0
2012-10-25 13:00:00	0	0	0	0
2012-10-25 14:00:00	0	0	0	0
2012-10-25 15:00:00	0	0	0	0
2012-10-25 16:00:00	0	0	0	0
2012-10-25 17:00:00	0	0	0	0
2012-10-25 18:00:00	40	0	50	0
2012-10-25 19:00:00	60	60	60	10
2012-10-25 20:00:00	60	60	60	0
2012-10-25 21:00:00	60	20	60	40
2012-10-25 22:00:00	10	0	60	60
2012-10-25 23:00:00	0	0	60	60
2012-10-26	0	60	60	60
2012-10-26 01:00:00	0	60	10	60
2012-10-26 02:00:00	30	60	0	20
2012-10-26 03:00:00	60	40	10	10
2012-10-26 04:00:00	60	0	60	60
2012-10-26 05:00:00	20	10	10	60
2012-10-26 06:00:00	0	0	0	10
2012-10-26 07:00:00	0	0	0	0
2012-10-26 08:00:00	0	0	0	0
2012-10-26 09:00:00	0	0	0	0
2012-10-26 10:00:00	0	0	0	0
2012-10-26 11:00:00	0	0	0	0
2012-10-26 12:00:00	0	0	0	0
2012-10-26 13:00:00	0	0	0	0
2012-10-26 14:00:00	0	0	0	0
2012-10-26 15:00:00	0	0	0	0
2012-10-26 16:00:00	0	0	0	0
2012-10-26 17:00:00	0	0	10	0
2012-10-26 18:00:00	30	10	10	20
2012-10-26 19:00:00	60	40	50	60
2012-10-26 20:00:00	20	0	60	60
2012-10-26 21:00:00	0	0	60	60
2012-10-26 22:00:00	60	0	60	10
2012-10-26 23:00:00	60	0	60	0
2012-10-27	30	0	60	0
2012-10-27 01:00:00	0	0	20	0
2012-10-27 02:00:00	0	0	0	0
2012-10-27 03:00:00	0	0	0	30
2012-10-27 04:00:00	10	0	0	0
2012-10-27 05:00:00	0	0	0	0
2012-10-27 06:00:00	0	0	0	0
2012-10-27 07:00:00	0	0	0	0
2012-10-27 08:00:00	0	0	0	0
2012-10-27 09:00:00	0	0	0	0
2012-10-27 10:00:00	0	0	0	0
2012-10-27 11:00:00	0	0	0	0
2012-10-27 12:00:00	0	0	0	0
2012-10-27 13:00:00	0	0	0	0
2012-10-27 14:00:00	0	0	0	0
2012-10-27 15:00:00	0	0	0	0
2012-10-27 16:00:00	0	0	0	0
2012-10-27 17:00:00	10	0	0	0
2012-10-27 18:00:00	60	60	60	60
2012-10-27 19:00:00	60	60	60	60
2012-10-27 20:00:00	60	50	60	60
2012-10-27 21:00:00	60	10	60	60
2012-10-27 22:00:00	60	0	60	60
2012-10-28 13:00:00	0	0	0	0
2012-10-28 18:00:00	60	60	10	60
2012-10-28 19:00:00	60	60	60	60
2012-10-28 20:00:00	60	60	60	60
2012-10-28 21:00:00	60	60	20	60
2012-10-28 22:00:00	60	60	0	60
2012-10-28 23:00:00	40	50	20	60
2012-10-29	60	0	40	60
2012-10-29 01:00:00	60	40	0	60
2012-10-29 02:00:00	60	60	10	60
2012-10-29 03:00:00	40	60	30	60
2012-10-29 04:00:00	0	60	20	30
2012-10-29 05:00:00	0	60	40	0
2012-10-29 06:00:00	0	10	0	0
2012-10-29 07:00:00	0	0	0	0
2012-10-29 08:00:00	0	0	0	0
2012-10-29 09:00:00	0	0	0	0
2012-10-29 10:00:00	0	0	0	0
2012-10-29 11:00:00	0	0	0	0
2012-10-29 12:00:00	0	0	0	0
2012-10-29 13:00:00	0	0	0	0
2012-10-29 14:00:00	0	0	0	0
2012-10-29 15:00:00	0	0	10	0
2012-10-29 16:00:00	0	0	0	0
2012-10-29 17:00:00	20	0	0	0
2012-10-29 18:00:00	60	40	20	50
2012-10-29 19:00:00	60	60	60	60
2012-10-29 20:00:00	60	60	60	60
2012-10-29 21:00:00	60	60	60	60
2012-10-29 22:00:00	60	60	20	60
2012-10-29 23:00:00	60	60	0	60
2012-10-30	60	10	0	60
2012-10-30 01:00:00	50	0	0	60
2012-10-30 02:00:00	0	0	20	60
2012-10-30 03:00:00	0	0	60	60
2012-10-30 04:00:00	0	0	30	10
2012-10-30 05:00:00	0	0	0	0
2012-10-30 06:00:00	0	0	0	0
2012-10-30 07:00:00	0	0	0	0
2012-10-30 21:00:00	60	60	60	60
2012-10-30 22:00:00	60	60	60	60
2012-10-30 23:00:00	60	60	40	60
2012-10-31	50	50	0	50
